# Supplementary material for: Tobacco-Related Alterations in Airway Gene Expression are Rapidly Reversed Within Weeks Following Smoking-Cessation
Source: Sci Rep. 2019 May 6;9:6978. doi: 10.1038/s41598-019-43295-3 (PMC6502805; doi:10.1038/s41598-019-43295-3)
Supplement: Supplementary file 2 — Supplementary Dataset [file 41598_2019_43295_MOESM2_ESM.xls]

## Sheet: Non-linearRegressionModelFDR05
Title: Tobacco-related alterations in airway gene expression are rapidly reversed within weeks following smoking-cessation
Author List: Kahkeshan Hijazi, Bozena Malyszko, Katrina Steiling, Xiaohui Xiao, Gang Liu, Yuriy O Alekseyev, Yves-Martine Dumas, Louise Hertsgaard, Joni Jenson, Dorothy Hatsukami, Daniel R. Brooks, George O’ Connor, Jennifer Beane, Marc E. Lenburg, Avrum Spira
EntrezID	GeneSymbol	T-statistic	Slope	P-value	FDR
100033413_at	SNORD116-1	-3.20057	-1.04201	0.00217931	0.0211659
100033416_at	SNORD116-4	-2.84997	-0.822722	0.00549367	0.0297463
100033418_at	SNORD116-6	-2.61433	-0.915409	0.00994669	0.0385794
100033420_at	SNORD116-8	-2.84615	-1.03668	0.00548801	0.0297344
100033425_at	SNORD116-13	-4.53973	-0.471783	6.00406e-05	0.0114745
100033426_at	SNORD116-14	-2.49728	-0.694807	0.0130935	0.0447978
100033427_at	SNORD116-15	-2.71487	-0.488933	0.00759348	0.0340141
100033431_at	SNORD116-20	-2.5664	-0.915599	0.0109843	0.0405562
100033432_at	SNORD116-21	-2.43634	-0.624103	0.0152714	0.0484844
100033434_at	SNORD116-23	-2.83056	-0.651099	0.00561175	0.0299765
100033435_at	SNORD116-24	-2.80247	-1.02133	0.00611385	0.0310008
100033436_at	SNORD116-25	-3.22486	-0.304624	0.00276362	0.0226813
100033438_at	SNORD116-26	-3.55697	-0.46351	0.000727103	0.0162212
100033821_at	SNORD116-29	-3.76204	-0.636817	0.000355391	0.0147966
100049716_at	LOC100049716	-3.54732	-0.303955	0.00122172	0.018324
10008_at	KCNE3	-3.78592	-0.576709	0.000496441	0.0155409
100128816_at	LOC100128816	-2.72733	-0.483165	0.00785488	0.0344523
100129583_at	FAM47E	-3.05649	-0.526278	0.00353123	0.0248217
10013_at	HDAC6	-4.23543	-0.304752	0.000217603	0.013579
100131187_at	TSTD1	-2.64334	-0.327465	0.0102935	0.0391771
100132341_at	KIAA0664L3	-2.87116	-0.178482	0.00515354	0.0288242
100132625_at	LOC100132625	-3.54556	-0.626348	0.000925692	0.0167975
100133941_at	CD24	-3.48744	-0.397584	0.000970479	0.017027
100190939_at	LOC100190939	-2.76833	-0.348638	0.00676695	0.0324032
10026_at	PIGK	-3.02727	-0.37156	0.00359422	0.024902
100287841_at	LOC100287841	-4.47687	-0.690382	8.05521e-05	0.0119129
100287896_at	LOC100287896	-4.34427	-0.43376	0.000122032	0.012931
100287932_at	TIMM23	-2.54358	-0.407455	0.0120182	0.0425651
10039_at	PARP3	-3.82484	-0.412858	0.000432686	0.0153994
10040_at	TOM1L1	-2.94034	-0.49267	0.00451565	0.0271986
100505848_at	LOC100505848	-2.77568	-0.762679	0.00692901	0.0327659
100506118_at	LOC100506118	-2.56071	-0.23486	0.0109639	0.0405078
100506341_at	LOC100506341	-3.32426	-0.419025	0.00145661	0.0191125
100506592_at	LOC100506592	-3.17871	-0.363409	0.00249108	0.02197
100506730_at	LOC100506730	-4.78752	-0.555602	3.22816e-05	0.0112037
10053_at	AP1M2	-3.49942	-0.372693	0.00120527	0.018256
10058_at	ABCB6	-3.03251	-0.243799	0.00443525	0.0269814
10073_at	SNUPN	-2.76869	-0.188338	0.00703743	0.0330411
10079_at	ATP9A	-3.61532	-0.472251	0.000823745	0.0165192
10103_at	TSPAN1	-2.7405	-0.40356	0.00768436	0.0341232
10128_at	LRPPRC	-2.48123	-0.296165	0.014402	0.0469708
10131_at	TRAP1	-2.61463	-0.272433	0.0104989	0.0396253
10142_at	AKAP9	-2.53108	-0.361809	0.0127543	0.0441618
10144_at	FAM13A	-2.64061	-0.292206	0.0101021	0.0388911
10147_at	SUGP2	-2.89214	-0.272527	0.00568677	0.0301134
10152_at	ABI2	-3.23902	-0.378746	0.00214827	0.02104
10155_at	TRIM28	-2.57106	-0.169346	0.0120795	0.0427059
10160_at	FARP1	-4.62467	-0.371677	4.8701e-05	0.0112037
10170_at	DHRS9	-2.43995	-0.367861	0.0159347	0.0496345
10180_at	RBM6	-2.6757	-0.344153	0.00902998	0.0367477
10198_at	MPHOSPH9	-3.3751	-0.311952	0.00148135	0.0191896
1022_at	CDK7	-2.75608	-0.370321	0.00635043	0.0315889
10232_at	MSLN	-3.06464	-0.548959	0.003966	0.0257588
10233_at	LRRC23	-3.36942	-0.710594	0.00148201	0.0191896
10239_at	AP3S2	-2.52327	-0.291092	0.0129566	0.0445134
10241_at	CALCOCO2	-2.73446	-0.201577	0.00763617	0.0340637
10247_at	HRSP12	-2.98409	-0.259654	0.00404341	0.0260643
10253_at	SPRY2	-2.47067	-0.318937	0.0145651	0.0472439
10256_at	CNKSR1	-2.49894	-0.22851	0.0140425	0.0464118
10299_at	2019-03-06	-4.04146	-0.339336	0.000231036	0.0137585
103_at	ADAR	-2.6813	-0.249089	0.00876688	0.0362897
10314_at	LANCL1	-3.34803	-0.376795	0.00150639	0.0192571
10327_at	AKR1A1	-2.46416	-0.331427	0.01521	0.0483827
10329_at	TMEM5	-3.25933	-0.325813	0.00218866	0.0211659
10363_at	HMG20A	-2.85365	-0.28393	0.00622823	0.0312966
10383_at	TUBB2C	-3.30422	-0.452074	0.00175569	0.0199389
10422_at	UBAC1	-2.67741	-0.252735	0.00901717	0.0367274
10423_at	CDIPT	-3.27851	-0.167155	0.00258921	0.0221866
10436_at	EMG1	-3.08684	-0.289465	0.00329356	0.024135
10444_at	ZER1	-3.27017	-0.300695	0.00206204	0.0207868
10458_at	BAIAP2	-2.79804	-0.251802	0.00615427	0.0311365
10463_at	SLC30A9	-2.80227	-0.339788	0.00653613	0.0319858
10464_at	PIBF1	-2.88426	-0.400218	0.005409	0.0295861
10483_at	SEC23B	-2.74084	-0.231309	0.00772908	0.0342129
10486_at	CAP2	-3.39621	-0.515249	0.00140262	0.0189752
10489_at	LRRC41	-2.80566	-0.256136	0.0063434	0.0315843
10497_at	UNC13B	-3.11638	-0.29052	0.00313592	0.0236971
10512_at	SEMA3C	-2.64028	-0.345175	0.0100023	0.0387103
10513_at	APPBP2	-2.50696	-0.286596	0.0135986	0.0456013
10514_at	MYBBP1A	-3.17775	-0.212127	0.00197318	0.0204832
10516_at	FBLN5	-3.17326	-0.339916	0.00367081	0.0250968
10517_at	FBXW10	-2.95343	-0.549703	0.00422127	0.0265313
10519_at	CIB1	-4.28999	-0.411554	0.000124487	0.012931
10521_at	DDX17	-2.68206	-0.300409	0.00847481	0.0357188
10529_at	NEBL	-3.43	-0.351033	0.00129756	0.0186129
10548_at	TM9SF1	-3.94398	-0.338636	0.000323848	0.0145921
10551_at	AGR2	-2.79798	-0.380684	0.00705514	0.0330608
10554_at	AGPAT1	-3.39276	-0.288307	0.00173663	0.0198803
10557_at	RPP38	-3.09562	-0.262783	0.00300696	0.0233321
10559_at	SLC35A1	-2.56768	-0.314021	0.0120237	0.0425687
1056_at	CEL	-3.23695	-0.332866	0.0017407	0.0198846
10561_at	IFI44	-2.50076	-0.313593	0.0137252	0.0458079
10579_at	TACC2	-2.73352	-0.317063	0.00967162	0.0381118
10594_at	PRPF8	-3.22775	-0.403254	0.00226604	0.021483
10598_at	AHSA1	-2.48162	-0.225373	0.0150015	0.048025
10612_at	TRIM3	-4.39536	-0.337199	9.37152e-05	0.0124144
10618_at	TGOLN2	-2.61575	-0.267495	0.0104668	0.0395619
10623_at	POLR3C	-2.59368	-0.28148	0.0115241	0.0416827
10651_at	MTX2	-2.57649	-0.215386	0.0114171	0.0415009
1066_at	CES1	-3.30758	-0.947735	0.00198949	0.0204951
10667_at	FARS2	-3.65979	-0.404263	0.000639313	0.0158989
10682_at	EBP	-3.20506	-0.240354	0.00303511	0.0234011
1069_at	CETN2	-3.25345	-0.668565	0.00197865	0.0204882
10714_at	POLD3	-3.78776	-0.337925	0.000497325	0.0155409
10723_at	SLC12A7	-3.88304	-0.403066	0.000358334	0.0147966
10726_at	NUDC	-2.76545	-0.297689	0.00704473	0.0330449
10728_at	PTGES3	-3.54321	-0.475432	0.000920175	0.0167705
10745_at	PHTF1	-2.7323	-0.253239	0.00772859	0.0342129
10753_at	CAPN9	-4.95773	-0.904958	1.95075e-05	0.00982323
10781_at	ZNF266	-2.46801	-0.321263	0.0152922	0.0485015
108_at	ADCY2	-2.81858	-0.51336	0.00634712	0.0315843
10808_at	HSPH1	-2.97524	-0.320863	0.00412863	0.0262387
10809_at	STARD10	-2.69917	-0.24485	0.00866352	0.0360532
10826_at	C5orf4	-2.63765	-0.43092	0.00959045	0.0379275
10840_at	ALDH1L1	-2.49194	-0.306685	0.0141419	0.0465537
10844_at	TUBGCP2	-3.26844	-0.406102	0.00211339	0.0210016
10847_at	SRCAP	-2.68925	-0.265217	0.00759262	0.0340141
10856_at	RUVBL2	-2.85363	-0.311857	0.00589778	0.0305779
10873_at	ME3	-2.72564	-0.346179	0.00836606	0.0354028
10884_at	MRPS30	-2.54051	-0.229607	0.0124007	0.0434136
10897_at	YIF1A	-4.77807	-0.371507	3.66057e-05	0.0112037
10899_at	JTB	-2.50352	-0.231124	0.0144796	0.0470701
10905_at	MAN1A2	-2.57758	-0.336877	0.011487	0.0416248
10910_at	SUGT1	-3.01334	-0.237116	0.00385969	0.0255646
10915_at	TCERG1	-2.5264	-0.346762	0.0132979	0.0451243
10916_at	MAGED2	-3.64593	-0.619495	0.000789991	0.0164308
10920_at	COPS8	-3.99403	-0.285848	0.00026084	0.0140125
10924_at	SMPDL3A	-4.49527	-0.334055	3.7501e-05	0.0112037
10929_at	SRSF8	-2.87832	-0.233418	0.00529441	0.0292474
10935_at	PRDX3	-2.66495	-0.27856	0.00898139	0.0366725
10941_at	UGT2A1	-2.7372	-0.641501	0.00778431	0.0343038
10945_at	KDELR1	-2.62393	-0.268325	0.00902411	0.0367477
10953_at	TOMM34	-4.10926	-0.338135	0.00019449	0.013579
10960_at	LMAN2	-2.69322	-0.296137	0.00852557	0.0357885
10969_at	EBNA1BP2	-2.74924	-0.229826	0.00747308	0.0337769
10989_at	IMMT	-2.72993	-0.214255	0.00804988	0.0348822
11001_at	SLC27A2	-3.34271	-0.656403	0.00157097	0.0193979
1101_at	CHAD	-3.6629	-0.467498	0.000697797	0.0161884
11015_at	KDELR3	-3.03619	-0.603482	0.0036461	0.0250406
11016_at	ATF7	-3.24493	-0.407142	0.00162826	0.0195371
11020_at	IFT27	-3.719	-0.434396	0.000754847	0.0162212
11034_at	DSTN	-2.68527	-0.403731	0.00900242	0.0367203
11046_at	SLC35D2	-3.41581	-0.64722	0.00124583	0.0184564
11057_at	ABHD2	-3.20428	-0.294407	0.0023378	0.0217087
11064_at	CEP110	-3.24528	-0.388418	0.00205719	0.0207856
11068_at	CYB561D2	-3.25654	-0.231228	0.00157485	0.0193979
1108_at	CHD4	-2.75768	-0.314168	0.00763017	0.0340637
11092_at	C9orf9	-4.09659	-0.599809	0.000216279	0.013579
11098_at	PRSS23	-2.61117	-0.480855	0.0109653	0.0405078
11112_at	HIBADH	-3.05852	-0.39186	0.0035528	0.0248441
11113_at	CIT	-5.00349	-0.290934	1.8943e-05	0.00982323
11116_at	FGFR1OP	-5.00141	-0.411564	1.79325e-05	0.00982323
11123_at	RCAN3	-3.12992	-0.350226	0.00294824	0.0232323
11127_at	KIF3A	-3.87924	-0.433224	0.000373319	0.0147966
11138_at	TBC1D8	-3.99532	-0.723879	0.00029707	0.0143285
11143_at	MYST2	-3.06202	-0.401103	0.00361833	0.0249715
11147_at	HHLA3	-3.31404	-0.252549	0.00136323	0.0188405
11148_at	HHLA2	-3.28154	-0.854113	0.00182201	0.0200592
11160_at	ERLIN2	-3.15345	-0.246461	0.00269894	0.022468
11161_at	C14orf1	-2.97087	-0.30461	0.00430854	0.0267121
11188_at	NISCH	-3.26106	-0.253634	0.0019558	0.0204832
11196_at	SEC23IP	-2.82103	-0.291176	0.0063153	0.0315095
11215_at	AKAP11	-2.94828	-0.244192	0.00457804	0.02738
11226_at	GALNT6	-2.66565	-0.385024	0.0107429	0.0401075
11230_at	PRAF2	-3.62862	-0.380818	0.000754177	0.0162212
11231_at	SEC63	-2.70831	-0.330311	0.00829611	0.0352754
11238_at	CA5B	-3.78545	-0.47965	0.000493803	0.0155409
112398_at	EGLN2	-2.53715	-0.200016	0.0120879	0.04272
112464_at	PRKCDBP	-2.63067	-0.194303	0.0100875	0.0388502
11257_at	TP53TG1	-2.49845	-0.339799	0.0137511	0.0458554
112609_at	MRAP2	-3.15234	-0.390352	0.00268162	0.0224184
11264_at	PXMP4	-2.96423	-0.239263	0.00359668	0.024902
11273_at	ATXN2L	-2.64648	-0.25715	0.00904271	0.0367707
112752_at	C14orf179	-3.3176	-0.431874	0.00171339	0.0198352
112770_at	C1orf85	-2.46274	-0.241395	0.0154122	0.0486793
11284_at	PNKP	-3.13789	-0.167173	0.00276915	0.0226813
112849_at	C14orf149	-2.98562	-0.205198	0.0041976	0.0264704
112936_at	VPS26B	-3.00475	-0.232224	0.00398485	0.0258209
112942_at	CCDC104	-4.72619	-0.522348	3.87758e-05	0.0112037
11315_at	PARK7	-2.52332	-0.263406	0.0134134	0.0453076
113178_at	SCAMP4	-3.10049	-0.292529	0.00245647	0.0219194
113201_at	CASC4	-2.58448	-0.312275	0.0111766	0.0409891
113235_at	SLC46A1	-3.55941	-0.30905	0.000650583	0.0160115
113246_at	C12orf57	-2.71537	-0.333638	0.00854447	0.035808
11325_at	DDX42	-2.72159	-0.339938	0.00832833	0.0353461
113263_at	GLCCI1	-3.65713	-0.366349	0.000714036	0.0161996
113277_at	TMEM106A	-3.02745	-0.263606	0.00347295	0.024686
11336_at	EXOC3	-2.48347	-0.238377	0.0147116	0.0475097
11338_at	U2AF2	-3.17477	-0.223642	0.00250965	0.0220648
113419_at	TEX261	-2.76004	-0.284864	0.00781672	0.0343776
11343_at	MGLL	-4.62612	-0.470459	8.70599e-05	0.0122366
113791_at	PIK3IP1	-3.0911	-0.289046	0.00252246	0.0220878
113878_at	DTX2	-2.81817	-0.328579	0.00630841	0.031491
114049_at	WBSCR22	-3.22961	-0.25749	0.00218127	0.0211659
114134_at	SLC2A13	-3.18413	-0.232664	0.00279417	0.0227787
114327_at	EFHC1	-3.72872	-0.998998	0.00053945	0.0155409
114609_at	TIRAP	-2.50975	-0.208353	0.0121462	0.0428122
114781_at	BTBD9	-3.0929	-0.283274	0.00314025	0.0237116
114791_at	TUBGCP5	-3.75764	-0.342707	0.000546019	0.0155409
114805_at	GALNT13	-2.93059	-0.470422	0.0055871	0.0299322
114823_at	LENG8	-3.38346	-0.359864	0.001479	0.0191881
114876_at	OSBPL1A	-2.94847	-0.172478	0.00511223	0.0287453
114879_at	OSBPL5	-3.42115	-0.286366	0.00156842	0.0193979
114884_at	OSBPL10	-2.59737	-0.265857	0.0116018	0.0418487
114908_at	TMEM123	-3.35266	-0.304656	0.00156579	0.0193979
114926_at	C8orf40	-2.64003	-0.299526	0.0103568	0.0393044
114987_at	WDR31	-3.0055	-0.284821	0.00426828	0.0266437
115_at	ADCY9	-4.13973	-0.339063	0.000251757	0.0138804
115209_at	OMA1	-2.47584	-0.246054	0.0144332	0.0470258
115752_at	DIS3L	-2.47935	-0.189929	0.014648	0.0474202
115811_at	IQCD	-2.67281	-0.317367	0.00921906	0.0371467
116138_at	KLHDC3	-3.52197	-0.29437	0.00112666	0.0179774
116143_at	WDR92	-2.71858	-0.298398	0.00827708	0.0352379
116238_at	TLCD1	-3.25988	-0.205727	0.00337829	0.0243567
116254_at	C6orf72	-2.63612	-0.427296	0.00985764	0.0383992
117177_at	RAB3IP	-2.65997	-0.196382	0.00972238	0.0381969
118_at	ADD1	-2.69292	-0.266566	0.0089426	0.0366181
118491_at	TTC18	-2.81171	-0.60722	0.00627988	0.0314201
1186_at	CLCN7	-3.21418	-0.313341	0.00241167	0.0217456
118980_at	SFXN2	-5.05488	-0.464356	1.67898e-05	0.00982323
119504_at	ANAPC16	-2.49731	-0.292437	0.0140799	0.0464515
119559_at	SFXN4	-3.02256	-0.237479	0.00412814	0.0262387
1196_at	CLK2	-3.31913	-0.21793	0.00158524	0.0194103
120_at	ADD3	-3.89938	-0.394122	0.000350307	0.0147966
1203_at	CLN5	-4.61316	-0.584875	4.78475e-05	0.0112037
120379_at	PIH1D2	-3.52775	-0.86858	0.000957578	0.0169575
1211_at	CLTA	-2.48418	-0.267863	0.0152508	0.04845
121227_at	LRIG3	-3.03572	-0.471643	0.00362907	0.0250107
122481_at	AK7	-3.03667	-0.681312	0.00355931	0.0248441
122616_at	C14orf79	-2.83551	-0.31123	0.00603878	0.0307862
122773_at	KLHDC1	-3.26317	-0.394416	0.00223181	0.021405
122809_at	SOCS4	-2.94454	-0.23778	0.00454986	0.0273213
123016_at	TTC8	-3.28268	-0.372301	0.00187297	0.0202091
123207_at	C15orf40	-2.66705	-0.282212	0.00805338	0.0348845
123688_at	AGPHD1	-2.8461	-0.346713	0.00620986	0.031244
123872_at	LRRC50	-3.26795	-0.819635	0.00189749	0.0203118
124093_at	CCDC78	-2.53796	-0.466233	0.0126975	0.0440849
124152_at	IQCK	-3.64894	-0.415356	0.00070127	0.0161884
124512_at	METTL23	-3.08222	-0.224264	0.00323436	0.0239969
124540_at	MSI2	-3.6915	-0.580775	0.000628318	0.0158448
124583_at	CANT1	-2.57019	-0.20473	0.011642	0.0419017
124602_at	KIF19	-2.71273	-0.464203	0.00827603	0.0352379
124961_at	ZFP3	-3.35432	-0.284807	0.00152144	0.0192748
125488_at	TTC39C	-4.28703	-0.302709	0.00012567	0.012931
125919_at	ZNF543	-2.7098	-0.195061	0.00861827	0.0359717
126_at	ADH1C	-2.63177	-0.692805	0.0102603	0.0391567
126070_at	ZNF440	-4.37206	-0.64505	9.79712e-05	0.0124746
126820_at	WDR63	-2.68824	-0.667252	0.00850529	0.0357699
126969_at	SLC44A3	-2.47729	-0.230936	0.0139956	0.0463164
127003_at	C1orf194	-3.29909	-1.16368	0.00165876	0.0196523
127018_at	LYPLAL1	-2.74168	-0.194554	0.00759623	0.0340141
127254_at	C1orf173	-2.94379	-0.845094	0.00443985	0.0269814
127700_at	OSCP1	-3.2572	-0.538358	0.00201272	0.0206053
127733_at	UBXN10	-2.84667	-0.882477	0.00590684	0.0305848
128153_at	SPATA17	-3.1886	-0.81635	0.00232621	0.0216711
128344_at	C1orf88	-3.08222	-0.908834	0.00314151	0.0237121
128434_at	VSTM2L	-2.50582	-0.252238	0.0156796	0.0491245
128553_at	TSHZ2	-3.17955	-0.378141	0.00252055	0.0220878
128602_at	C20orf85	-2.86577	-0.948901	0.00542534	0.0295898
128869_at	PIGU	-2.76143	-0.409898	0.00683769	0.0326075
129831_at	RBM45	-3.38394	-0.269605	0.00146529	0.0191125
129880_at	BBS5	-3.12059	-0.395564	0.00283094	0.0229192
130026_at	ICA1L	-3.02798	-0.467396	0.00365718	0.0250556
130507_at	UBR3	-2.94582	-0.39864	0.00443782	0.0269814
130540_at	ALS2CR12	-3.1268	-0.812846	0.00269016	0.0224345
130576_at	LYPD6B	-3.48195	-0.428554	0.00144268	0.0191125
130733_at	TMEM178	-3.5489	-0.396548	0.00136104	0.0188405
130814_at	PQLC3	-2.6526	-0.361845	0.010044	0.0387887
130872_at	AHSA2	-3.66609	-0.484463	0.000708748	0.0161884
130888_at	FBXO36	-2.86513	-0.565344	0.00553059	0.029834
130951_at	C2orf65	-2.44918	-0.320223	0.0156237	0.0490505
131_at	ADH7	-3.01943	-0.524957	0.0038616	0.025565
1314_at	COPA	-3.04718	-0.362443	0.00351479	0.0247784
131601_at	TPRA1	-3.11132	-0.219821	0.00283996	0.0229621
131965_at	METTL6	-3.26646	-0.334306	0.00210981	0.0209871
132001_at	C3orf31	-3.65285	-0.296666	0.000801826	0.0165192
132203_at	SNTN	-3.91614	-1.30069	0.000326503	0.0145921
132671_at	SPATA18	-3.47626	-0.753353	0.00110559	0.0178432
132949_at	AASDH	-2.98223	-0.185532	0.00412015	0.0262387
133015_at	PACRGL	-4.01267	-0.429128	0.000255057	0.013955
133690_at	CAPSL	-3.28926	-0.708218	0.00186089	0.0201515
133923_at	ZNF474	-3.73111	-0.929259	0.000556131	0.0155409
135114_at	HINT3	-3.09388	-0.351664	0.0032082	0.023959
135138_at	PACRG	-3.31906	-0.782428	0.00169646	0.0197875
135154_at	C6orf57	-3.07991	-0.234994	0.00471456	0.0276788
1355_at	COX15	-2.93015	-0.360522	0.00488187	0.0282074
136288_at	C7orf57	-2.73684	-0.345194	0.00792941	0.0346103
1363_at	CPE	-2.68372	-0.190784	0.00874694	0.0362476
136306_at	SVOPL	-3.45559	-0.348513	0.00113411	0.018016
136332_at	LRGUK	-3.46245	-0.68145	0.00112408	0.017971
1365_at	CLDN3	-3.81265	-0.447883	0.000486563	0.0155409
137872_at	ADHFE1	-3.30416	-0.457294	0.00185698	0.0201491
138162_at	C9orf116	-3.8334	-0.92588	0.000413199	0.0151146
138255_at	C9orf135	-3.08984	-0.599851	0.00304577	0.0234197
1388_at	ATF6B	-2.97859	-0.254372	0.00394054	0.0257289
139322_at	APOOL	-3.30636	-0.398142	0.00165615	0.0196449
139596_at	UPRT	-2.98155	-0.380161	0.0043691	0.0268569
1396_at	CRIP1	-3.64241	-0.468963	0.00073983	0.0162212
140680_at	C20orf96	-3.64301	-0.748649	0.000710986	0.0161884
140688_at	C20orf112	-4.06207	-0.296027	0.000326527	0.0145921
1408_at	CRY2	-2.82626	-0.312975	0.0066832	0.032236
140870_at	WFDC6	-2.58725	-0.60887	0.01122	0.0410874
140890_at	SREK1	-3.37575	-0.352485	0.00158328	0.0194103
142_at	PARP1	-2.53709	-0.298728	0.0126588	0.0440047
142686_at	ASB14	-2.78588	-0.70848	0.00660781	0.0320802
143662_at	MUC15	-2.792	-0.488473	0.00659561	0.0320628
143872_at	ARHGAP42	-3.63949	-0.343228	0.00071338	0.0161996
143888_at	KDELC2	-3.99836	-0.514594	0.000277371	0.0142832
143903_at	LAYN	-3.29818	-0.340607	0.00230426	0.0216091
144132_at	DNHD1	-3.06517	-0.351239	0.00346851	0.0246708
144363_at	LYRM5	-2.94729	-0.355926	0.00469161	0.027618
144404_at	TMEM120B	-4.09707	-0.418388	0.000213541	0.013579
144406_at	WDR66	-3.79206	-0.845815	0.000466086	0.0155409
144535_at	C12orf55	-2.49057	-0.658724	0.01392	0.0461461
144809_at	C13orf30	-3.26028	-1.1803	0.00190686	0.020335
145447_at	ABHD12B	-4.39596	-0.49455	0.00011049	0.012931
145482_at	PTGR2	-3.71981	-0.217257	0.000592633	0.0156886
1457_at	CSNK2A1	-2.71792	-0.283592	0.00769115	0.0341409
146177_at	VWA3A	-3.22347	-0.808976	0.0021554	0.0210506
146198_at	ZFP90	-3.10851	-0.246709	0.00305601	0.0234522
146223_at	CMTM4	-3.6692	-0.381367	0.00070346	0.0161884
146754_at	DNAH2	-2.45558	-0.591336	0.0154329	0.0486994
146845_at	WDR16	-2.64049	-0.587524	0.00972256	0.0381969
146923_at	RUNDC1	-3.75733	-0.217409	0.000699196	0.0161884
1471_at	CST3	-4.01058	-0.179412	0.000505816	0.0155409
147685_at	C19orf18	-2.73448	-0.185958	0.00786128	0.0344527
147798_at	TMC4	-3.31452	-0.458487	0.00195639	0.0204832
1479_at	CSTF3	-3.0332	-0.241639	0.00371758	0.02518
147991_at	DPY19L3	-2.90491	-0.290474	0.00491146	0.0282865
148213_at	ZNF681	-2.50424	-0.231814	0.0141421	0.0465537
148254_at	ZNF555	-3.86918	-0.307056	0.000519788	0.0155409
1490_at	CTGF	-4.16017	-0.748934	0.000171131	0.013579
149076_at	ZNF362	-2.7132	-0.334029	0.00874381	0.0362422
149465_at	WDR65	-2.78845	-0.645901	0.00673052	0.0323072
149483_at	CCDC17	-2.90831	-0.581967	0.00482902	0.0280751
150_at	ADRA2A	-3.55168	-0.367912	0.00124221	0.0184564
150082_at	LCA5L	-2.9301	-0.517969	0.00472177	0.0277046
150290_at	DUSP18	-3.99039	-0.641891	0.000265121	0.0140125
150590_at	C2orf15	-3.25514	-0.312032	0.00214887	0.02104
150684_at	COMMD1	-2.66161	-0.216339	0.0102432	0.0391366
150737_at	TTC30B	-2.61438	-0.368338	0.0105869	0.0398103
151050_at	C2orf67	-2.78784	-0.344347	0.00672052	0.0322944
151188_at	ARL6IP6	-2.45626	-0.202446	0.0146669	0.0474217
151651_at	EFHB	-2.73307	-0.63769	0.00768454	0.0341232
151742_at	PPM1L	-2.94663	-0.390923	0.00465357	0.0275298
151790_at	WDR49	-3.13019	-0.732809	0.00272985	0.0225871
151887_at	CCDC80	-2.68489	-0.510184	0.00855226	0.0358092
1519_at	CTSO	-3.36306	-0.31185	0.00151575	0.0192748
152110_at	NEK10	-2.91053	-0.763318	0.00489123	0.0282078
152185_at	SPICE1	-3.04629	-0.37428	0.00354835	0.0248441
152485_at	ZNF827	-3.06543	-0.231026	0.00371603	0.02518
152503_at	SH3D19	-3.22603	-0.373038	0.00234715	0.0217087
152992_at	METTL19	-2.96221	-0.397076	0.00446586	0.0270245
153241_at	CEP120	-2.85404	-0.25726	0.00603933	0.0307862
1534_at	CYB561	-4.94294	-0.459741	2.48841e-05	0.00982323
153643_at	FAM81B	-3.34206	-0.94455	0.00160622	0.0194373
153657_at	TTC23L	-2.53388	-0.361063	0.0126113	0.0439074
154043_at	CNKSR3	-3.17082	-0.366333	0.002467	0.0219204
154091_at	SLC2A12	-2.4769	-0.273044	0.0146479	0.0474202
154313_at	C6orf165	-2.73201	-0.65388	0.0077486	0.0342449
1545_at	CYP1B1	-3.31321	-1.79089	0.00133745	0.0187939
154664_at	ABCA13	-2.7225	-0.386749	0.00815892	0.0350698
1548_at	CYP2A6	-4.0821	-1.02324	0.000205088	0.013579
154807_at	VKORC1L1	-2.67127	-0.331708	0.00879324	0.036342
154865_at	IQUB	-2.89578	-0.865911	0.00500124	0.0285201
155465_at	AGR3	-4.67967	-0.773221	4.04082e-05	0.0112037
1555_at	CYP2B6	-2.55326	-0.696187	0.0117939	0.0421184
1556_at	CYP2B7P1	-2.45951	-0.745081	0.0148667	0.0477288
1573_at	CYP2J2	-3.38209	-0.590393	0.00157538	0.0193979
157506_at	RDH10	-2.71793	-0.293998	0.0082669	0.0352379
157574_at	FBXO16	-3.48153	-0.640274	0.00111092	0.0178852
157922_at	CAMSAP1	-2.7044	-0.266016	0.00840119	0.0355081
158_at	ADSL	-2.84441	-0.197692	0.00602949	0.0307678
1580_at	CYP4B1	-3.12741	-0.52221	0.00287508	0.0230811
158067_at	AK8	-3.01844	-0.592073	0.00367049	0.0250968
158219_at	TTC39B	-2.47906	-0.340317	0.0147326	0.0475463
158399_at	ZNF483	-2.89099	-0.292899	0.00440191	0.0269077
158405_at	KIAA1958	-3.08241	-0.403387	0.00258497	0.0221866
158427_at	TSTD2	-3.25498	-0.294132	0.00212231	0.0210016
158798_at	AKAP14	-3.41576	-0.789981	0.00134177	0.0187939
159_at	ADSS	-3.77701	-0.354422	0.000506935	0.0155409
159195_at	USP54	-2.71255	-0.276762	0.00834071	0.0353509
1593_at	CYP27A1	-2.46597	-0.324181	0.0159614	0.0496769
159989_at	CCDC67	-2.44374	-0.430167	0.0161058	0.0498816
16_at	AARS	-3.55692	-0.328601	0.000931059	0.0168125
160_at	AP2A1	-2.8127	-0.257839	0.00727173	0.0334948
160335_at	TMTC2	-3.44788	-0.264962	0.00124911	0.0184564
160492_at	IFLTD1	-2.93345	-0.591361	0.00454327	0.0272983
160777_at	CCDC60	-3.24404	-0.573869	0.00212183	0.0210016
161003_at	STOML3	-3.10942	-0.892238	0.0030063	0.0233321
161394_at	SAMD15	-4.68921	-0.655241	4.09808e-05	0.0112037
161502_at	C15orf26	-2.57666	-0.429508	0.0115106	0.0416415
161582_at	DYX1C1	-3.11108	-0.380372	0.0029233	0.0231356
161823_at	ADAL	-2.5645	-0.228816	0.0121167	0.042758
162993_at	ZNF846	-2.93474	-0.348485	0.00473504	0.0277659
163_at	AP2B1	-4.75934	-0.572155	3.18709e-05	0.0112037
163050_at	ZNF564	-2.97413	-0.257557	0.00432633	0.02677
163351_at	GBP6	-3.70665	-0.353873	0.00059431	0.0157035
1639_at	DCTN1	-2.73702	-0.245701	0.00811263	0.0349981
1642_at	DDB1	-3.22161	-0.437509	0.00228416	0.0215456
164781_at	WDR69	-2.67834	-0.649991	0.00929827	0.0373027
1650_at	DDOST	-2.5544	-0.215082	0.0132045	0.0449441
165055_at	CCDC138	-3.42724	-0.306851	0.00129233	0.0185783
165057_at	FLJ39061	-2.83714	-0.79085	0.00593721	0.0306317
1652_at	DDT	-3.1565	-0.512217	0.00224245	0.0214653
1657_at	DMXL1	-2.95253	-0.328095	0.00439553	0.0269012
166336_at	PRICKLE2	-2.69079	-0.252605	0.00860895	0.0359717
166979_at	CDC20B	-2.4694	-0.638152	0.0153383	0.0485696
167691_at	LCA5	-2.62369	-0.37467	0.0101678	0.0390023
168090_at	C6orf118	-2.56216	-0.507273	0.0117262	0.0419876
169792_at	GLIS3	-2.62395	-0.356073	0.0102541	0.0391567
170063_at	CXorf22	-2.73467	-0.668942	0.00768179	0.0341232
171023_at	ASXL1	-3.80512	-0.245948	0.000312152	0.0143285
171423_at	PDIA3P	-3.20904	-0.402607	0.00227151	0.0215036
1716_at	DGUOK	-2.76223	-0.25527	0.00711515	0.033138
1717_at	DHCR7	-2.97834	-0.419479	0.00443773	0.0269814
1725_at	DHPS	-3.06544	-0.327574	0.00325801	0.0240488
1728_at	NQO1	-3.75453	-0.728879	0.000551188	0.0155409
1730_at	DIAPH2	-3.06185	-0.359691	0.00331979	0.0242217
1737_at	DLAT	-3.52039	-0.333367	0.000992975	0.0171436
1767_at	DNAH5	-3.00742	-0.814544	0.00383167	0.0255243
1768_at	DNAH6	-2.86105	-0.705985	0.00550693	0.0297715
1770_at	DNAH9	-2.81788	-0.757784	0.00613218	0.0310683
1774_at	DNASE1L1	-3.27099	-0.205449	0.0021191	0.0210016
1778_at	DYNC1H1	-2.84563	-0.373069	0.00602186	0.0307678
1783_at	DYNC1LI2	-2.83411	-0.39251	0.00653225	0.0319858
1798_at	DPAGT1	-3.0607	-0.283171	0.00338033	0.0243596
1819_at	DRG2	-2.93099	-0.207216	0.00469001	0.027618
1875_at	E2F5	-3.65929	-0.333377	0.000846185	0.0165435
1939_at	EIF2D	-2.55361	-0.22	0.0120958	0.0427326
195827_at	C9orf21	-3.70479	-0.523151	0.000590216	0.0156886
1962_at	EHHADH	-3.96295	-0.412204	0.000356314	0.0147966
196385_at	DNAH10	-2.49167	-0.539624	0.0140964	0.0464777
196513_at	DCP1B	-3.29996	-0.237292	0.00191082	0.0203429
196527_at	ANO6	-2.47875	-0.293528	0.0145788	0.047266
197135_at	PATL2	-2.54447	-0.230323	0.01371	0.0458035
197370_at	NSMCE1	-2.5417	-0.250222	0.0125546	0.0437894
199223_at	TTC21A	-3.13924	-0.569026	0.00276147	0.0226813
1994_at	ELAVL1	-3.24497	-0.261065	0.00211727	0.0210016
199692_at	ZNF627	-3.66079	-0.364195	0.00068438	0.0161884
199777_at	ZNF626	-3.22937	-0.316593	0.00224117	0.0214653
199857_at	ALG14	-2.62193	-0.242518	0.0108526	0.0402849
20_at	ABCA2	-2.81318	-0.267401	0.00618005	0.03118
200162_at	SPAG17	-3.01342	-0.838821	0.00368735	0.0251541
200373_at	PCDP1	-3.64284	-1.02245	0.000694514	0.0161884
200403_at	VWA3B	-2.99461	-0.740204	0.00393196	0.0257068
200734_at	SPRED2	-2.98449	-0.330664	0.0039743	0.0257872
200765_at	TIGD1	-2.69395	-0.265851	0.00880173	0.0363677
200844_at	C3orf67	-4.94686	-0.452741	2.46194e-05	0.00982323
2009_at	EML1	-3.17301	-0.376278	0.00253142	0.0220878
200931_at	OSTalpha	-2.86877	-0.253639	0.0057233	0.0301969
200958_at	MUC20	-3.64671	-0.39237	0.000763733	0.0162536
201134_at	CCDC46	-3.19515	-0.356097	0.00244777	0.0218913
201158_at	FAM18B2	-2.87343	-0.272388	0.00461894	0.027477
201283_at	AMZ2P1	-2.44365	-0.282716	0.0158052	0.0493378
201625_at	DNAH12	-3.49021	-0.906295	0.00102931	0.0174209
201895_at	C4orf34	-3.39503	-0.377952	0.00154994	0.0193513
202018_at	TAPT1	-2.76205	-0.251567	0.00724892	0.0334948
202243_at	CCDC125	-3.21923	-0.34715	0.00217952	0.0211659
202500_at	TCTE1	-2.68881	-0.629255	0.00857606	0.035886
203_at	AK1	-2.93059	-0.26449	0.0048554	0.0281203
203197_at	C9orf91	-3.60386	-0.308819	0.000861562	0.0165706
204851_at	HIPK1	-3.34972	-0.361739	0.00153114	0.0193348
2052_at	EPHX1	-2.8889	-0.447507	0.00545801	0.029691
2053_at	EPHX2	-2.6894	-0.296291	0.00847165	0.0357141
2064_at	ERBB2	-2.53415	-0.31655	0.0133529	0.0452307
2067_at	ERCC1	-4.27625	-0.230816	0.000135186	0.0134086
2071_at	ERCC3	-2.76212	-0.234982	0.00725537	0.0334948
208_at	AKT2	-3.03385	-0.216316	0.0035785	0.0248793
2138_at	EYA1	-3.09967	-0.478629	0.00310693	0.0235458
2145_at	EZH1	-3.28671	-0.217496	0.00173121	0.0198803
218_at	ALDH3A1	-3.43125	-0.647833	0.00157447	0.0193979
2186_at	BPTF	-2.4575	-0.320364	0.0151752	0.0482954
219402_at	MTIF3	-2.75782	-0.308878	0.00771267	0.0341808
219621_at	C10orf107	-3.23726	-0.800013	0.0020578	0.0207856
219670_at	ENKUR	-2.81567	-0.763528	0.00617487	0.03118
219681_at	ARMC3	-3.34005	-0.954253	0.00155054	0.0193513
219736_at	STOX1	-3.92005	-0.810732	0.000330575	0.0146039
219854_at	TMEM218	-2.58189	-0.281929	0.0116747	0.0419356
220074_at	LRTOMT	-2.98492	-0.363661	0.00411544	0.0262387
2202_at	EFEMP1	-2.98503	-0.500393	0.00428437	0.0266759
220213_at	OTUD1	-3.31847	-0.283126	0.00207387	0.0208156
221_at	ALDH3B1	-4.44277	-0.427975	8.92944e-05	0.0122366
221061_at	FAM171A1	-2.54299	-0.16812	0.0143573	0.0469256
221078_at	NSUN6	-2.73055	-0.341607	0.00773607	0.0342136
221120_at	ALKBH3	-2.81576	-0.186715	0.00647368	0.0318886
221264_at	AKD1	-3.92474	-0.455338	0.000322821	0.0145921
221294_at	NT5DC1	-3.29223	-0.395498	0.00185791	0.0201491
221322_at	C6orf170	-2.9222	-0.194912	0.00507017	0.0286912
221421_at	RSPH9	-3.07647	-0.524283	0.00327507	0.0241039
221443_at	C6orf130	-3.81703	-0.362487	0.000538131	0.0155409
221477_at	C6orf89	-3.135	-0.356612	0.00307456	0.0235034
221656_at	KDM1B	-3.44601	-0.358124	0.00120414	0.018256
221935_at	SDK1	-3.25636	-0.487668	0.00197177	0.0204832
222068_at	TMED4	-2.52526	-0.308026	0.0132952	0.0451243
222166_at	C7orf41	-4.44882	-0.284612	9.88056e-05	0.0124746
222194_at	RSBN1L	-3.10731	-0.327857	0.0031596	0.023774
2222_at	FDFT1	-3.02846	-0.341627	0.00383759	0.0255243
222255_at	ATXN7L1	-3.66329	-0.47186	0.00070347	0.0161884
222256_at	CDHR3	-3.41679	-1.25024	0.00124613	0.0184564
222389_at	BEND7	-3.8838	-0.433498	0.000517801	0.0155409
2224_at	FDPS	-2.68654	-0.262972	0.00913121	0.036963
223_at	ALDH9A1	-4.31712	-0.350404	0.00011424	0.012931
2263_at	FGFR2	-3.05589	-0.342145	0.00422306	0.0265313
22796_at	COG2	-3.20034	-0.300611	0.00257133	0.0221389
22803_at	XRN2	-2.43175	-0.23539	0.0160246	0.0497495
22820_at	COPG	-3.20102	-0.388086	0.00253776	0.0220878
22832_at	KIAA1009	-3.87069	-0.271674	0.000374483	0.0147966
22836_at	RHOBTB3	-3.31396	-0.535222	0.00169468	0.0197875
22847_at	ZNF507	-2.46957	-0.262603	0.0147437	0.0475664
22849_at	CPEB3	-3.83263	-0.270525	0.000527811	0.0155409
22858_at	ICK	-3.3665	-0.490147	0.00146399	0.0191125
22868_at	FASTKD2	-3.50423	-0.347797	0.00103114	0.0174209
22869_at	ZNF510	-2.81978	-0.277357	0.00659832	0.0320628
22877_at	MLXIP	-3.45373	-0.392263	0.00122795	0.0183338
22878_at	TRAPPC8	-2.87427	-0.370465	0.00539331	0.0295301
22881_at	ANKRD6	-2.59642	-0.190142	0.0113812	0.0414544
22883_at	CLSTN1	-3.07751	-0.402815	0.00387101	0.0256032
22884_at	WDR37	-2.689	-0.228688	0.00886939	0.0364692
22902_at	RUFY3	-2.61442	-0.21676	0.0106459	0.0398953
22903_at	BTBD3	-4.63388	-0.464393	4.68451e-05	0.0112037
22906_at	TRAK1	-2.99048	-0.274067	0.00409382	0.0261962
22907_at	DHX30	-2.89197	-0.232649	0.00555093	0.0298663
22924_at	MAPRE3	-3.85982	-0.880813	0.000382743	0.0147966
22925_at	PLA2R1	-2.49387	-0.40714	0.0141505	0.0465607
22937_at	SCAP	-3.40344	-0.174256	0.00127453	0.0185111
22941_at	SHANK2	-2.92757	-0.466655	0.0048367	0.0280948
22955_at	SCMH1	-4.17714	-0.32936	0.000186053	0.013579
22980_at	TCF25	-2.92343	-0.384098	0.00506812	0.0286879
22993_at	HMGXB3	-3.98965	-0.280478	0.000332949	0.0146039
22996_at	TTC39A	-3.35285	-0.345305	0.00182382	0.0200592
22998_at	LIMCH1	-4.6468	-0.373584	5.38236e-05	0.0112037
23007_at	PLCH1	-2.67417	-0.504098	0.00910573	0.0369053
23008_at	KLHDC10	-3.6707	-0.281422	0.000690333	0.0161884
23015_at	GOLGA8A	-2.70621	-0.534454	0.00753439	0.0338988
2302_at	FOXJ1	-3.56237	-0.921288	0.000891374	0.0166932
23020_at	SNRNP200	-3.15791	-0.331079	0.00269186	0.0224345
23028_at	KDM1A	-2.45553	-0.240676	0.0157585	0.0492621
23033_at	DOPEY1	-2.51768	-0.333489	0.0134106	0.0453076
23038_at	WDTC1	-3.66548	-0.364625	0.000842783	0.0165192
23041_at	MON2	-2.5425	-0.243304	0.0129584	0.0445134
23059_at	CLUAP1	-3.59175	-0.647003	0.000833423	0.0165192
23060_at	ZNF609	-2.72498	-0.233147	0.00822108	0.0351417
23061_at	TBC1D9B	-2.95042	-0.318925	0.00455409	0.0273218
23065_at	KIAA0090	-3.33093	-0.274886	0.00178065	0.0199923
23070_at	FTSJD2	-3.52812	-0.310118	0.00106699	0.017609
23071_at	ERP44	-3.32752	-0.252577	0.00162155	0.0194922
23078_at	KIAA0564	-2.53747	-0.271148	0.0130402	0.0446698
23085_at	ERC1	-3.70347	-0.325125	0.000608238	0.0157632
23086_at	EXPH5	-2.6247	-0.325828	0.0102898	0.0391771
23093_at	TTLL5	-4.09248	-0.356639	0.000209164	0.013579
23094_at	SIPA1L3	-3.35359	-0.326271	0.00164959	0.0196024
23102_at	TBC1D2B	-2.66348	-0.3163	0.00942411	0.0375969
23112_at	TNRC6B	-3.38151	-0.365423	0.00140073	0.0189752
23113_at	CUL9	-3.39025	-0.259013	0.0014714	0.0191446
23116_at	FAM179B	-2.831	-0.328207	0.00600181	0.0307206
23133_at	PHF8	-2.66673	-0.190301	0.00948744	0.0377242
23139_at	MAST2	-4.5409	-0.294372	5.47867e-05	0.0112037
23140_at	ZZEF1	-2.82079	-0.296813	0.00636018	0.0316135
23158_at	TBC1D9	-2.564	-0.304947	0.0124646	0.0435422
23168_at	RTF1	-2.46044	-0.271637	0.0152219	0.0484049
23171_at	GPD1L	-2.66256	-0.413794	0.00935237	0.0374361
23174_at	ZCCHC14	-3.19488	-0.342625	0.00262474	0.0222874
23179_at	RGL1	-2.95845	-0.285223	0.0043292	0.02677
23181_at	DIP2A	-2.81135	-0.210994	0.00662246	0.0321233
23199_at	KIAA0182	-2.85628	-0.213233	0.00484056	0.0280948
23203_at	PMPCA	-2.41607	-0.204644	0.0160549	0.0497716
23230_at	VPS13A	-2.68388	-0.343276	0.0089569	0.0366181
23231_at	SEL1L3	-2.93938	-0.49652	0.00487815	0.0282074
23235_at	SIK2	-3.37225	-0.322054	0.00155237	0.019356
23236_at	PLCB1	-2.48006	-0.2577	0.0149242	0.0478594
23240_at	KIAA0922	-3.28583	-0.299014	0.00184206	0.0200994
23242_at	COBL	-3.05479	-0.203773	0.00357587	0.0248786
23243_at	ANKRD28	-3.37852	-0.413595	0.00146607	0.0191125
23247_at	KIAA0556	-3.4742	-0.409577	0.00119626	0.0182297
23248_at	RPRD2	-2.78886	-0.41357	0.00695007	0.0328261
23259_at	DDHD2	-2.88539	-0.273168	0.00540658	0.0295861
23263_at	MCF2L	-2.94892	-0.212096	0.00592752	0.0306095
23265_at	EXOC7	-2.96037	-0.311415	0.00443742	0.0269814
23269_at	MGA	-2.90938	-0.270637	0.00509183	0.0287068
23275_at	POFUT2	-2.6688	-0.198198	0.00801612	0.034832
23279_at	NUP160	-3.37275	-0.270312	0.00149791	0.0192276
2328_at	FMO3	-2.88419	-0.735133	0.00568215	0.0301134
23285_at	KIAA1107	-2.57327	-0.204975	0.011633	0.0418843
23293_at	SMG6	-2.51858	-0.168848	0.0137236	0.0458079
23294_at	ANKS1A	-3.18711	-0.271384	0.0024737	0.0219204
23310_at	NCAPD3	-3.06101	-0.19113	0.00336462	0.0243567
23315_at	SLC9A8	-2.88263	-0.283471	0.00553542	0.0298357
23318_at	ZCCHC11	-3.29541	-0.306317	0.00179821	0.0200061
23322_at	RPGRIP1L	-2.70526	-0.433147	0.00827203	0.0352379
23324_at	MAN2B2	-3.21744	-0.310841	0.00210645	0.0209871
23327_at	NEDD4L	-5.17579	-0.451756	1.03537e-05	0.00982323
23331_at	TTC28	-2.51812	-0.233224	0.0132267	0.0449885
23335_at	WDR7	-3.72833	-0.338744	0.000566482	0.0155727
23338_at	PHF15	-3.01893	-0.279698	0.00504306	0.0286013
23339_at	VPS39	-2.96407	-0.375345	0.00437902	0.0268944
23341_at	DNAJC16	-3.82744	-0.355156	0.000442578	0.0154613
23344_at	ESYT1	-3.99789	-0.322556	0.000255232	0.013955
23352_at	UBR4	-2.52459	-0.300773	0.0132994	0.0451243
23353_at	SUN1	-3.06892	-0.354138	0.00337112	0.0243567
23362_at	PSD3	-3.81318	-0.589082	0.000464313	0.0155409
23367_at	LARP1	-3.43308	-0.364785	0.00126521	0.0184998
23382_at	AHCYL2	-2.64717	-0.321313	0.00968451	0.0381233
23384_at	SPECC1L	-2.60797	-0.215177	0.0110514	0.0406911
23421_at	ITGB3BP	-3.25867	-0.350524	0.00207611	0.0208156
23424_at	TDRD7	-3.74304	-0.199322	0.000562792	0.0155409
23428_at	SLC7A8	-3.32786	-0.362184	0.00222075	0.0213403
23443_at	SLC35A3	-3.49694	-0.465579	0.00104537	0.0174209
23450_at	SF3B3	-2.67361	-0.233034	0.00893851	0.0366181
23468_at	CBX5	-2.69353	-0.276346	0.00853521	0.0357885
23469_at	PHF3	-2.79671	-0.331654	0.00662898	0.0321244
23473_at	CAPN7	-2.87559	-0.444137	0.00535183	0.0293943
23479_at	ISCU	-2.96337	-0.347786	0.00464952	0.0275262
23484_at	LEPROTL1	-3.32679	-0.235419	0.0016167	0.0194807
23503_at	ZFYVE26	-2.61744	-0.200577	0.010603	0.0398571
23505_at	TMEM131	-3.35797	-0.462062	0.00156242	0.0193979
23506_at	KIAA0240	-4.66319	-0.23324	7.41196e-05	0.0118533
23518_at	R3HDM1	-2.90245	-0.24523	0.00426548	0.0266437
23522_at	MYST4	-2.56886	-0.270364	0.0118515	0.0422552
23530_at	NNT	-3.8676	-0.300467	0.000383603	0.0147966
23545_at	ATP6V0A2	-2.86581	-0.287801	0.00555069	0.0298663
23555_at	TSPAN15	-2.63654	-0.37877	0.010412	0.0394154
23558_at	WBP2	-2.64904	-0.212437	0.00903332	0.0367477
23566_at	LPAR3	-4.00465	-0.495125	0.000291841	0.0143285
23567_at	ZNF346	-3.19254	-0.241638	0.0024837	0.0219442
23576_at	DDAH1	-3.28666	-0.337493	0.00202366	0.0206208
23582_at	CCNDBP1	-2.70684	-0.208672	0.00813862	0.0350234
23583_at	SMUG1	-2.94087	-0.246097	0.00462548	0.027491
23588_at	KLHDC2	-2.55622	-0.419797	0.0125547	0.0437894
23595_at	ORC3	-2.79738	-0.294563	0.00656502	0.0319887
23598_at	PATZ1	-3.40232	-0.293636	0.00194469	0.0204775
23639_at	LRRC6	-2.83501	-0.726241	0.00588029	0.0305311
23641_at	LDOC1	-2.48644	-0.215641	0.0153236	0.0485524
23646_at	PLD3	-2.90786	-0.332693	0.00561319	0.0299765
23647_at	ARFIP2	-2.91696	-0.341244	0.00508011	0.0286917
23648_at	SSBP3	-2.66606	-0.308264	0.00966729	0.0381118
23654_at	PLXNB2	-3.21904	-0.279004	0.00250951	0.0220648
23670_at	TMEM2	-2.6584	-0.270829	0.00946349	0.0376745
23677_at	SH3BP4	-2.94275	-0.336913	0.00447169	0.027034
23678_at	SGK3	-4.20206	-0.256226	0.000151144	0.013579
23729_at	SHPK	-2.48477	-0.259322	0.0149533	0.0479293
23731_at	C9orf5	-2.78447	-0.326359	0.00687178	0.0326568
23788_at	MTCH2	-2.75465	-0.25396	0.0072751	0.0334948
24149_at	ZNF318	-3.30687	-0.333667	0.00200888	0.0205998
245_at	ALOX12P2	-2.8654	-0.280873	0.00542477	0.0295898
245973_at	ATP6V1C2	-4.10944	-0.579328	0.000232824	0.0137585
246181_at	AKR7L	-3.35596	-0.289346	0.00151668	0.0192748
2475_at	MTOR	-2.76851	-0.320133	0.00729142	0.0334948
2517_at	FUCA1	-3.14284	-0.286417	0.0028228	0.0228839
253012_at	HEPACAM2	-3.89556	-0.859372	0.000378853	0.0147966
2531_at	KDSR	-2.84943	-0.20583	0.00573065	0.0302034
253769_at	WDR27	-3.81502	-0.357317	0.00041052	0.0151146
253980_at	KCTD13	-2.86188	-0.197553	0.00476713	0.0278631
254048_at	UBN2	-2.84723	-0.252554	0.00598332	0.0306946
254050_at	LRRC43	-2.99775	-0.434662	0.00406526	0.0261125
254295_at	PHYHD1	-2.58592	-0.203112	0.0129022	0.0444439
254428_at	SLC41A1	-2.8125	-0.24456	0.00658425	0.0320414
2548_at	GAA	-2.99583	-0.173317	0.00364378	0.0250406
254827_at	NAALADL2	-3.23555	-0.40035	0.00202885	0.0206208
254863_at	C17orf61	-2.82803	-0.287367	0.0060537	0.0308184
254887_at	ZDHHC23	-4.02869	-0.206208	0.000294394	0.0143285
254956_at	MORN5	-3.26602	-0.854296	0.0019081	0.0203359
255119_at	C4orf22	-2.47152	-0.469183	0.0146847	0.0474613
255352_at	C10orf93	-3.45105	-0.687931	0.00119147	0.0182297
255394_at	TCP11L2	-3.09478	-0.62363	0.00306367	0.0234582
255403_at	ZNF718	-2.76768	-0.335697	0.00798782	0.034743
255758_at	TCTEX1D2	-3.73021	-0.428267	0.000583432	0.0156548
256356_at	GK5	-3.11876	-0.424875	0.00310144	0.0235458
256643_at	CXorf23	-2.51535	-0.285124	0.0135874	0.0455937
256815_at	C10orf67	-2.78014	-0.369323	0.0069876	0.0329089
257177_at	C1orf192	-3.37164	-0.925903	0.0014358	0.0191125
25776_at	CBY1	-3.37814	-0.338524	0.00147883	0.0191881
25790_at	CCDC19	-2.75128	-0.623787	0.00739129	0.0336238
2580_at	GAK	-2.87025	-0.27657	0.00598404	0.0306946
258010_at	SVIP	-2.79292	-0.397796	0.00636729	0.031625
25809_at	TTLL1	-3.13895	-0.290531	0.00276363	0.0226813
25813_at	SAMM50	-2.54166	-0.237264	0.0124213	0.0434503
25824_at	PRDX5	-2.95749	-0.305052	0.00456074	0.027341
25826_at	SNORD82	-2.85672	-0.682877	0.00542721	0.0295918
25827_at	FBXL2	-2.47921	-0.266979	0.014451	0.0470528
25840_at	METTL7A	-2.97805	-0.404667	0.00415175	0.026312
25844_at	YIPF3	-2.66495	-0.196289	0.010074	0.0388209
25849_at	PARM1	-3.00328	-0.401439	0.00367601	0.025118
25854_at	FAM149A	-4.19854	-0.448128	0.000157984	0.013579
25861_at	DFNB31	-3.11084	-0.267977	0.00314806	0.0237343
25870_at	SUMF2	-3.03449	-0.306223	0.00360906	0.0249337
25874_at	BRP44	-2.90759	-0.298872	0.00513121	0.0287734
25875_at	LETMD1	-3.9952	-0.354073	0.00028454	0.0143272
25885_at	POLR1A	-2.60771	-0.248056	0.0112483	0.0411535
25901_at	CCDC28A	-2.91698	-0.257413	0.00534106	0.0293771
25904_at	CNOT10	-3.75055	-0.209964	0.000538185	0.0155409
25911_at	DPCD	-3.81722	-0.462103	0.000450183	0.0155409
25917_at	THUMPD3	-2.6953	-0.364215	0.00851271	0.0357726
259296_at	TAS2R50	-2.85726	-0.282917	0.00597606	0.0306807
25936_at	NSL1	-2.48092	-0.189828	0.0143832	0.0469404
25937_at	WWTR1	-2.47661	-0.210151	0.0153719	0.0486391
25938_at	HEATR5A	-3.04883	-0.301561	0.00344346	0.0245369
25939_at	SAMHD1	-2.71583	-0.453377	0.00802771	0.0348511
25941_at	C18orf10	-3.0981	-0.359844	0.00295306	0.0232406
25943_at	C20orf194	-3.61568	-0.409632	0.000813847	0.0165192
25962_at	KIAA1429	-3.2868	-0.278447	0.0019196	0.0204144
25966_at	C2CD2	-2.90986	-0.2372	0.0054999	0.0297498
25972_at	UNC50	-2.72913	-0.315501	0.00743874	0.0337153
25976_at	TIPARP	-3.05183	-0.48762	0.00281696	0.0228839
25979_at	DHRS7B	-2.79476	-0.231125	0.00721918	0.033441
25981_at	DNAH1	-3.84477	-0.631249	0.000405861	0.0151146
25992_at	SNED1	-2.43316	-0.220794	0.0159771	0.0496935
25998_at	IBTK	-2.69455	-0.368617	0.00877603	0.036312
26005_at	C2CD3	-2.5601	-0.222922	0.0119453	0.0424234
26018_at	LRIG1	-3.74166	-0.549349	0.000537333	0.0155409
26027_at	ACOT11	-2.42393	-0.17045	0.01587	0.0494852
26035_at	GLCE	-2.54066	-0.336914	0.0128621	0.0443827
26037_at	SIPA1L1	-3.21691	-0.334905	0.00218629	0.0211659
26043_at	UBXN7	-3.96117	-0.336483	0.000234999	0.0137585
26053_at	AUTS2	-2.44997	-0.362793	0.0144205	0.047
26061_at	HACL1	-2.90082	-0.238256	0.00517982	0.0288975
26088_at	GGA1	-2.87735	-0.238814	0.00600615	0.0307206
26092_at	TOR1AIP1	-2.52169	-0.189358	0.0130904	0.0447954
26123_at	TCTN3	-3.02664	-0.430487	0.00372727	0.0251983
26130_at	GAPVD1	-3.63609	-0.500769	0.000751045	0.0162212
26137_at	ZBTB20	-3.99638	-0.547712	0.000249683	0.013848
26140_at	TTLL3	-3.41352	-0.530273	0.0014468	0.0191125
26146_at	TRAF3IP1	-3.72822	-0.553493	0.000578695	0.0156548
26150_at	RIBC2	-3.19692	-0.63404	0.0023349	0.021708
26160_at	IFT172	-3.79345	-0.599342	0.000495705	0.0155409
261729_at	STEAP2	-2.96415	-0.259894	0.00446555	0.0270245
26173_at	INTS1	-3.02061	-0.179405	0.00373396	0.0252142
26206_at	SPAG8	-2.59295	-0.324278	0.011075	0.0407234
2622_at	GAS8	-3.96253	-0.608116	0.000298948	0.0143285
26229_at	B3GAT3	-2.58211	-0.290673	0.0117264	0.0419876
26235_at	FBXL4	-3.55745	-0.285863	0.000984664	0.0171176
26256_at	CABYR	-2.88243	-0.270408	0.00664013	0.0321393
26259_at	FBXW8	-2.83903	-0.239556	0.00650002	0.031964
26260_at	FBXO25	-3.33896	-0.201389	0.00213655	0.0210016
26268_at	FBXO9	-3.24099	-0.354548	0.00226587	0.021483
26269_at	FBXO8	-3.18648	-0.191195	0.00244056	0.0218466
2628_at	GATM	-2.79971	-0.326335	0.00653282	0.0319858
26284_at	ERAL1	-2.45335	-0.236232	0.0157675	0.049267
2631_at	GBAS	-3.56859	-0.44519	0.00084821	0.0165435
2635_at	GBP3	-3.49883	-0.432479	0.00100384	0.0172144
2648_at	KAT2A	-2.51155	-0.209734	0.0125754	0.0438427
26504_at	CNNM4	-3.15771	-0.359034	0.00321676	0.023985
26505_at	CNNM3	-3.17542	-0.227709	0.00287707	0.0230811
26515_at	FXC1	-2.48675	-0.263717	0.0143907	0.0469573
26520_at	TIMM9	-2.52193	-0.261354	0.0136577	0.0457063
26523_at	EIF2C1	-2.67135	-0.28161	0.0093369	0.0373909
26580_at	BSCL2	-3.65981	-0.352619	0.000718159	0.0162212
2664_at	GDI1	-2.84577	-0.213922	0.00576229	0.0302519
266675_at	BEST4	-3.19411	-0.738145	0.0022018	0.0212307
267_at	AMFR	-3.28948	-0.24849	0.00197751	0.0204882
2673_at	GFPT1	-3.03339	-0.473695	0.00374076	0.0252349
26785_at	SNORD63	-2.96777	-0.552357	0.00458242	0.02738
26789_at	SNORD59A	-3.04454	-0.368873	0.00326223	0.024071
26795_at	SNORD54	-2.88682	-0.535319	0.00559093	0.0299322
26808_at	SNORD42B	-2.68701	-0.39033	0.00763806	0.0340637
26809_at	SNORD42A	-2.43385	-0.331259	0.0147463	0.0475668
26814_at	SNORD36B	-2.53677	-0.481382	0.011635	0.0418843
26816_at	SNORD35A	-2.58743	-0.460152	0.0108331	0.0402538
26819_at	SNORD32A	-2.75646	-0.312242	0.00760097	0.0340277
26821_at	SNORA74A	-3.19176	-0.467333	0.00210938	0.0209871
26958_at	COPG2	-2.68314	-0.189936	0.00891858	0.0365692
26960_at	NBEA	-4.16251	-0.664182	0.000175569	0.013579
26995_at	TRUB2	-2.44239	-0.18928	0.0156859	0.0491345
26996_at	GPR160	-3.00472	-0.370071	0.00389353	0.0256853
26999_at	CYFIP2	-2.68116	-0.356336	0.00927121	0.0372369
27005_at	USP21	-3.46585	-0.261773	0.00132139	0.0187797
27019_at	DNAI1	-3.43203	-1.01339	0.00121275	0.0182584
27020_at	NPTN	-2.85178	-0.232859	0.00643053	0.0317791
27075_at	TSPAN13	-3.24348	-0.446603	0.00247256	0.0219204
27077_at	B9D1	-3.21074	-0.323621	0.00250644	0.0220563
27086_at	FOXP1	-3.39171	-0.222489	0.00136456	0.0188405
27102_at	EIF2AK1	-3.55881	-0.380627	0.000903007	0.0166932
27148_at	STK36	-3.34237	-0.387505	0.00158357	0.0194103
27163_at	NAAA	-2.5509	-0.301175	0.0123863	0.0434015
27175_at	TUBG2	-2.75403	-0.257384	0.00787056	0.0344837
27241_at	BBS9	-3.79985	-0.562822	0.000455322	0.0155409
27244_at	SESN1	-3.042	-0.36062	0.00358202	0.024895
27246_at	RNF115	-3.20485	-0.482639	0.00259407	0.0221941
27248_at	ERLEC1	-3.10983	-0.466336	0.00299828	0.0233321
27285_at	TEKT2	-2.55971	-0.539204	0.011946	0.0424234
27286_at	SRPX2	-3.25305	-0.407978	0.00197073	0.0204832
2729_at	GCLC	-3.20695	-0.608161	0.00227952	0.0215382
2730_at	GCLM	-4.28352	-0.533104	0.000129276	0.0129525
27324_at	TOX3	-4.24656	-0.659906	0.000173459	0.013579
27327_at	TNRC6A	-2.92025	-0.36979	0.00509019	0.0287058
2734_at	GLG1	-3.04451	-0.35311	0.00366512	0.0250926
27343_at	POLL	-3.0926	-0.184274	0.00355119	0.0248441
27352_at	SGSM3	-2.72123	-0.282456	0.00922949	0.0371656
27430_at	MAT2B	-2.69583	-0.252568	0.00861866	0.0359717
27445_at	PCLO	-2.80053	-0.270365	0.00751727	0.0338613
2767_at	GNA11	-3.11409	-0.37487	0.00296777	0.0232503
2768_at	GNA12	-2.7664	-0.225144	0.00758716	0.0340141
2774_at	GNAL	-3.40082	-0.490122	0.00138722	0.0188498
2799_at	GNS	-3.53066	-0.380173	0.00105833	0.0175245
2801_at	GOLGA2	-2.59416	-0.216654	0.011779	0.0420879
2804_at	GOLGB1	-2.57679	-0.285453	0.0118079	0.0421606
283_at	ANG	-4.05219	-0.730301	0.000376058	0.0147966
283209_at	PGM2L1	-3.96275	-0.393767	0.000296939	0.0143285
283229_at	EFCAB4A	-3.88432	-0.380807	0.000307661	0.0143285
283237_at	TTC9C	-3.0764	-0.379649	0.00329272	0.024135
283358_at	B4GALNT3	-2.76858	-0.229401	0.00729963	0.0334948
283373_at	ANKRD52	-2.44744	-0.192734	0.0142459	0.0467628
283450_at	C12orf51	-3.31567	-0.365305	0.00180558	0.0200061
283489_at	ZNF828	-3.00225	-0.227457	0.00365387	0.0250481
283518_at	KCNRG	-3.41251	-0.853854	0.00129425	0.0185923
283726_at	FAM154B	-3.435	-0.957842	0.00124152	0.0184564
283987_at	C17orf28	-2.52463	-0.234862	0.0116889	0.0419558
284040_at	CDRT4	-3.55579	-0.437326	0.000980114	0.0171048
284273_at	ZADH2	-3.39599	-0.232875	0.00157755	0.0194079
284309_at	ZNF776	-2.57844	-0.21961	0.0114944	0.0416288
284390_at	ZNF763	-2.8313	-0.245345	0.00728589	0.0334948
284459_at	HKR1	-3.82124	-0.328916	0.000458054	0.0155409
284485_at	RIIAD1	-3.56744	-1.16199	0.000816914	0.0165192
285268_at	ZNF621	-5.28405	-0.403382	1.13317e-05	0.00982323
285313_at	IGSF10	-2.95858	-0.554767	0.00406808	0.0261125
285343_at	C3orf23	-3.06221	-0.237087	0.00329536	0.024135
285346_at	ZNF852	-2.75292	-0.189976	0.00944873	0.0376483
285440_at	CYP4V2	-2.68918	-0.389632	0.0083297	0.0353461
285464_at	CRIPAK	-3.77702	-0.407879	0.000481626	0.0155409
285605_at	DTWD2	-2.55669	-0.295334	0.0114637	0.0415929
285636_at	C5orf51	-3.02619	-0.265575	0.00357539	0.0248786
285755_at	PPIL6	-2.862	-0.868724	0.0054714	0.0297096
285830_at	LOC285830	-2.76242	-0.196194	0.00789293	0.0345281
286187_at	LRRC67	-2.58458	-0.439985	0.0111489	0.0409104
286207_at	C9orf117	-2.73918	-0.651444	0.00759152	0.0340141
286464_at	CXorf59	-2.51612	-0.694095	0.0131045	0.0447984
286676_at	ILDR1	-3.9472	-0.301755	0.000202983	0.013579
2873_at	GPS1	-2.4515	-0.190877	0.0158899	0.0495238
288_at	ANK3	-3.4074	-0.53989	0.0013475	0.0188185
2887_at	GRB10	-3.08622	-0.290761	0.0029649	0.0232503
28964_at	GIT1	-2.49535	-0.257983	0.0139053	0.0461283
28966_at	SNX24	-4.12941	-0.37005	0.000211787	0.013579
28971_at	C11orf67	-2.80665	-0.274228	0.00784524	0.034445
28972_at	SPCS1	-3.38311	-0.228097	0.00162667	0.01953
28978_at	TMEM14A	-3.51542	-0.342214	0.000977082	0.0170821
2898_at	GRIK2	-3.03765	-0.369819	0.00339676	0.024415
28981_at	IFT81	-3.9973	-0.554192	0.000274453	0.0142183
28984_at	C13orf15	-3.83374	-0.360931	0.000453346	0.0155409
28996_at	HIPK2	-3.53052	-0.45965	0.000908786	0.0166932
29_at	ABR	-2.72686	-0.293281	0.00796478	0.034685
2907_at	GRINA	-2.82159	-0.195236	0.00652008	0.0319796
29070_at	CCDC113	-2.66492	-0.533607	0.00912751	0.0369583
29087_at	THYN1	-4.35329	-0.275585	0.00011524	0.012931
2909_at	GRLF1	-2.64522	-0.35967	0.0106488	0.0398987
29102_at	DROSHA	-3.19384	-0.342509	0.00253222	0.0220878
29105_at	C16orf80	-3.83489	-0.465546	0.000427608	0.0152901
29121_at	CLEC2D	-3.07738	-0.356199	0.00346349	0.0246529
2926_at	GRSF1	-2.67905	-0.227833	0.00878709	0.03633
2938_at	GSTA1	-3.8652	-0.627526	0.000420404	0.0151146
2939_at	GSTA2	-3.05084	-0.823707	0.00332056	0.0242217
2940_at	GSTA3	-2.71048	-0.468656	0.00801491	0.034832
2944_at	GSTM1	-2.58953	-0.344528	0.0114274	0.0415079
2946_at	GSTM2	-3.42671	-0.641288	0.00130121	0.0186246
2954_at	GSTZ1	-2.66006	-0.198207	0.0118874	0.0423066
2967_at	GTF2H3	-2.64616	-0.17862	0.00964658	0.0380656
2971_at	GTF3A	-3.41378	-0.290153	0.00133091	0.0187908
29800_at	ZDHHC1	-3.84122	-0.425698	0.000426447	0.0152762
29803_at	REPIN1	-2.60362	-0.194189	0.0116496	0.0419098
29842_at	TFCP2L1	-2.75846	-0.561784	0.00725338	0.0334948
29894_at	CPSF1	-2.83894	-0.309289	0.00600622	0.0307206
2990_at	GUSB	-2.77954	-0.288548	0.00821159	0.0351401
29904_at	EEF2K	-2.78521	-0.4382	0.00729015	0.0334948
29915_at	HCFC2	-3.32046	-0.205474	0.00175983	0.01994
29919_at	C18orf8	-2.90384	-0.217639	0.00544767	0.0296666
29926_at	GMPPA	-2.9844	-0.254926	0.00340075	0.0244151
29954_at	POMT2	-3.81828	-0.404248	0.000494234	0.0155409
29990_at	PILRB	-3.14645	-0.468551	0.00239361	0.0217219
30000_at	TNPO2	-2.47397	-0.272129	0.0144777	0.0470701
3054_at	HCFC1	-2.85977	-0.388364	0.00571207	0.0301699
3064_at	HTT	-3.04582	-0.339342	0.00363702	0.0250305
3069_at	HDLBP	-3.00419	-0.380473	0.0039896	0.0258209
3073_at	HEXA	-3.34158	-0.411832	0.00165511	0.0196449
30815_at	ST6GALNAC6	-3.55823	-0.385376	0.000975458	0.0170688
30849_at	PIK3R4	-2.82813	-0.236303	0.0060286	0.0307678
31_at	ACACA	-2.98594	-0.241248	0.00439978	0.026903
3141_at	HLCS	-2.82223	-0.319919	0.00644062	0.031813
3149_at	HMGB3	-2.81555	-0.377479	0.00540816	0.0295861
3155_at	HMGCL	-2.81582	-0.232024	0.00727703	0.0334948
3158_at	HMGCS2	-3.61572	-0.564151	0.000866003	0.0165706
32_at	ACACB	-4.06753	-0.412001	0.000232532	0.0137585
326624_at	RAB37	-3.1619	-0.410044	0.00389883	0.0257068
3295_at	HSD17B4	-2.94603	-0.294269	0.00468373	0.0276045
3299_at	HSF4	-3.08453	-0.200585	0.00305955	0.0234522
3303_at	HSPA1A	-2.61658	-0.301882	0.0100584	0.0388063
3376_at	IARS	-2.8091	-0.355214	0.00656054	0.0319887
337875_at	HIST2H2BA	-3.03192	-0.404055	0.00355992	0.0248441
3382_at	ICA1	-4.0579	-0.432524	0.000305263	0.0143285
338699_at	ANKRD42	-2.80066	-0.433764	0.00647002	0.0318785
338809_at	C12orf74	-3.80114	-0.634542	0.00046287	0.0155409
339123_at	JMJD8	-2.81226	-0.288982	0.00666161	0.0321799
339416_at	ANKRD45	-3.07253	-0.516565	0.00327491	0.0241039
339512_at	C1orf110	-4.88528	-1.05589	2.26353e-05	0.00982323
339541_at	C1orf228	-3.52421	-0.55732	0.00105264	0.0174743
339803_at	LOC339803	-4.16598	-0.422061	0.00020986	0.013579
339829_at	CCDC39	-2.47891	-0.63697	0.0144572	0.0470573
34_at	ACADM	-3.35167	-0.383825	0.00158111	0.0194079
340252_at	ZNF680	-3.02144	-0.390714	0.00384385	0.0255243
340277_at	C7orf46	-3.15722	-0.424089	0.00255388	0.0221089
341019_at	DCDC1	-2.89163	-0.756018	0.00508189	0.0286917
3416_at	IDE	-2.5752	-0.295869	0.0116254	0.0418708
341676_at	NEK5	-2.74834	-0.531068	0.00738649	0.0336238
3418_at	IDH2	-3.60233	-0.379629	0.000841053	0.0165192
342035_at	GLDN	-3.51486	-0.623086	0.00110103	0.0178182
3425_at	IDUA	-2.91514	-0.266884	0.00441221	0.0269236
343069_at	HNRNPCL1	-4.29565	-0.498621	0.00012636	0.012931
343521_at	TCTEX1D4	-2.97791	-0.434143	0.00416835	0.0263701
344787_at	ZNF860	-3.0588	-0.47117	0.0036548	0.0250481
345275_at	HSD17B13	-2.83763	-0.657731	0.00592112	0.0306073
3455_at	IFNAR2	-3.70658	-0.408507	0.000568717	0.0155974
345757_at	FAM174A	-4.07155	-0.556489	0.000212943	0.013579
345895_at	RSPH4A	-3.56307	-1.03987	0.000856027	0.0165619
347_at	APOD	-2.92797	-0.687442	0.00467689	0.0275825
3480_at	IGF1R	-3.31953	-0.425023	0.00169884	0.0197875
3485_at	IGFBP2	-2.66247	-0.312364	0.0092579	0.0372269
348807_at	CCDC37	-2.78684	-0.458886	0.00666626	0.0321866
348995_at	NUP43	-2.71272	-0.243349	0.00810109	0.034966
352909_at	C19orf51	-3.02408	-0.463155	0.0037242	0.0251983
352954_at	GATS	-4.95425	-0.402877	6.1622e-05	0.0114745
353322_at	ANKRD37	-3.39482	-0.368995	0.00145759	0.0191125
3568_at	IL5RA	-3.17128	-0.70547	0.00250016	0.0220206
359821_at	MRPL42P5	-2.75927	-0.364934	0.00629618	0.0314618
3636_at	INPPL1	-3.8752	-0.38247	0.000252574	0.0138866
3643_at	INSR	-2.64257	-0.294873	0.0102117	0.0390764
3652_at	IPP	-3.33248	-0.430002	0.00170026	0.0197875
3693_at	ITGB5	-2.97665	-0.210222	0.00421626	0.0265287
3703_at	STT3A	-2.79378	-0.326877	0.0067267	0.0323045
3708_at	ITPR1	-2.53223	-0.251266	0.0134133	0.0453076
3712_at	IVD	-3.40691	-0.227967	0.00124315	0.0184564
374395_at	TMEM179B	-3.62099	-0.227828	0.000727105	0.0162212
374407_at	DNAJB13	-3.01112	-0.71157	0.00364379	0.0250406
374467_at	C12orf63	-2.69885	-0.745365	0.00827371	0.0352379
374500_at	THSD1P1	-3.07793	-0.25351	0.00262069	0.022277
374618_at	TEX9	-3.01028	-0.591276	0.00376635	0.0253202
375056_at	MIA3	-3.10093	-0.49856	0.00316347	0.0237779
3753_at	KCNE1	-2.97713	-0.580336	0.0040293	0.0259988
375775_at	PNPLA7	-3.28767	-0.270985	0.00180722	0.0200061
376940_at	ZC3H6	-3.79658	-0.439231	0.000482923	0.0155409
378708_at	APITD1	-2.76589	-0.27139	0.00706971	0.0330668
38_at	ACAT1	-3.66316	-0.452148	0.000657556	0.0160793
3841_at	KPNA5	-3.31846	-0.301682	0.00166333	0.0196827
3843_at	IPO5	-3.30872	-0.328315	0.00175264	0.0199158
387638_at	C10orf113	-2.601	-0.270783	0.0105149	0.0396593
387882_at	C12orf75	-2.43804	-0.466906	0.0161556	0.0499812
387921_at	NHLRC3	-4.16867	-0.472147	0.000195107	0.013579
388403_at	YPEL2	-3.15222	-0.347548	0.00298309	0.0233004
388561_at	ZNF761	-3.01982	-0.351707	0.00370613	0.02518
388633_at	LDLRAD1	-3.64762	-0.834017	0.000686346	0.0161884
388650_at	FAM69A	-3.47094	-0.306341	0.00117166	0.0181667
3895_at	KTN1	-2.83505	-0.360698	0.00595479	0.0306501
389856_at	USP27X	-3.20925	-0.167338	0.00265835	0.0223374
390980_at	ZNF805	-2.45261	-0.208005	0.0154667	0.0487515
3915_at	LAMC1	-2.8317	-0.233416	0.0064147	0.0317486
3916_at	LAMP1	-2.46901	-0.213674	0.0154237	0.0486936
3927_at	LASP1	-2.61721	-0.214234	0.0108077	0.0402221
3955_at	LFNG	-3.97311	-0.484899	0.000355984	0.0147966
3959_at	LGALS3BP	-3.15291	-0.388081	0.0028468	0.0229843
3965_at	LGALS9	-3.67339	-0.395002	0.000523361	0.0155409
3977_at	LIFR	-2.91731	-0.439003	0.00502855	0.0285917
3983_at	ABLIM1	-3.3043	-0.294226	0.00207132	0.0208156
399665_at	FAM102A	-2.61804	-0.289281	0.0117086	0.0419661
399669_at	ZNF321	-4.11282	-0.464431	0.000263282	0.0140125
3998_at	LMAN1	-2.95326	-0.588856	0.00441269	0.0269236
399909_at	PCNXL3	-2.87212	-0.181971	0.00595818	0.0306501
399949_at	C11orf88	-3.08259	-0.715909	0.00314981	0.0237357
399979_at	SNX19	-2.83937	-0.325946	0.00611844	0.0310133
400451_at	FAM174B	-2.64125	-0.238265	0.0086218	0.0359717
400566_at	C17orf97	-3.09199	-0.40547	0.0031925	0.0238869
400713_at	ZNF880	-2.67827	-0.294364	0.0088242	0.0364148
400757_at	C1orf141	-2.59876	-0.512318	0.0105439	0.0397202
400891_at	LOC400891	-2.77577	-0.492792	0.00698147	0.0329036
401124_at	DTHD1	-3.69587	-1.08831	0.000586885	0.0156548
401152_at	C4orf3	-2.76372	-0.182627	0.00748532	0.0337909
401190_at	RGS7BP	-2.99328	-0.371115	0.00465712	0.0275298
401207_at	FLJ44606	-3.40643	-0.27718	0.0014231	0.0190245
401261_at	FLJ38717	-2.96147	-0.206481	0.00528604	0.0292094
401474_at	SAMD12	-2.76196	-0.377277	0.00775186	0.0342449
401551_at	WDR38	-2.4686	-0.641214	0.0146503	0.0474202
4026_at	LPP	-3.52907	-0.358825	0.000957928	0.0169575
403314_at	APOBEC4	-2.58322	-0.773264	0.0110562	0.0406911
4040_at	LRP6	-3.06417	-0.246047	0.00359241	0.024902
4041_at	LRP5	-3.26217	-0.437478	0.00154952	0.0193513
4043_at	LRPAP1	-2.56149	-0.171693	0.0117568	0.0420392
4047_at	LSS	-2.79772	-0.304601	0.00671167	0.0322812
405_at	ARNT	-2.49355	-0.241265	0.0146674	0.0474217
4065_at	LY75	-2.82413	-0.319189	0.00632691	0.0315355
406962_at	MIR186	-4.09346	-0.628373	0.000160893	0.013579
407019_at	MIR27B	-2.76497	-0.673614	0.00729496	0.0334948
407052_at	MIR95	-3.97233	-0.316381	0.000375784	0.0147966
4072_at	EPCAM	-3.51788	-0.583858	0.00098264	0.0171176
4088_at	SMAD3	-2.61108	-0.239433	0.0107812	0.0401885
4089_at	SMAD4	-2.70114	-0.405131	0.00816556	0.0350908
410_at	ARSA	-2.67884	-0.213754	0.00864214	0.0359961
4130_at	MAP1A	-3.02213	-0.522735	0.00371576	0.02518
4135_at	MAP6	-2.60736	-0.237351	0.0106245	0.0398748
414_at	ARSD	-3.81912	-0.387632	0.00047313	0.0155409
414149_at	ACBD7	-3.6009	-0.357752	0.000842051	0.0165192
414328_at	C9orf103	-4.07075	-0.180384	0.00021808	0.013579
4166_at	CHST6	-3.33331	-0.41586	0.00156199	0.0193979
4199_at	ME1	-2.75532	-0.360397	0.00752184	0.0338639
4236_at	MFAP1	-2.64546	-0.192127	0.00962297	0.038018
4246_at	SCGB2A1	-3.65628	-0.718705	0.000838573	0.0165192
4249_at	MGAT5	-4.52737	-0.439084	6.25035e-05	0.0115013
4281_at	MID1	-2.7504	-0.353476	0.00729809	0.0334948
4282_at	MIF	-2.7286	-0.212589	0.00728831	0.0334948
4285_at	MIPEP	-5.26576	-0.525433	8.93281e-06	0.00982323
4289_at	MKLN1	-2.52155	-0.275664	0.0129665	0.0445332
4291_at	MLF1	-2.70336	-0.49937	0.00849088	0.0357533
4292_at	MLH1	-3.51403	-0.289303	0.00100384	0.0172144
4297_at	MLL	-3.31368	-0.36447	0.00170024	0.0197875
4329_at	ALDH6A1	-3.80221	-0.215442	0.000700501	0.0161884
4331_at	MNAT1	-3.68477	-0.241363	0.000611968	0.0157896
4343_at	MOV10	-3.22326	-0.328337	0.00229998	0.0216091
4361_at	MRE11A	-2.89494	-0.196334	0.00503676	0.0285927
440104_at	LOC440104	-4.83778	-0.460666	1.43881e-05	0.00982323
440107_at	PLEKHG7	-3.02557	-0.507053	0.00363851	0.025032
440138_at	ALG11	-2.48604	-0.339886	0.0143406	0.0469087
440193_at	CCDC88C	-3.68637	-0.363766	0.000657174	0.0160793
440270_at	GOLGA8B	-4.46909	-0.740353	6.64779e-05	0.0115769
440275_at	EIF2AK4	-2.78038	-0.278078	0.0068813	0.0326734
440585_at	FAM183A	-3.46405	-0.873806	0.00116229	0.0181234
440836_at	ODF3B	-2.80265	-0.37421	0.00666071	0.0321799
440993_at	LOC440993	-3.6577	-0.476968	0.000695841	0.0161884
441194_at	PMS2CL	-2.90621	-0.693663	0.00495766	0.0284048
441549_at	CDNF	-2.51209	-0.267299	0.0130359	0.0446698
442892_at	MIR148B	-3.1788	-0.184855	0.00323552	0.0239969
4430_at	MYO1B	-3.03027	-0.351653	0.00375137	0.0252798
4436_at	MSH2	-2.77899	-0.227956	0.00695722	0.0328396
4437_at	MSH3	-2.59084	-0.314728	0.0107705	0.040164
4439_at	MSH5	-3.40763	-0.434951	0.00148263	0.0191896
4477_at	MSMB	-3.83471	-0.567052	0.000359283	0.0147966
4486_at	MST1R	-3.35276	-0.298925	0.00164154	0.0195894
4520_at	MTF1	-3.64043	-0.34552	0.000695215	0.0161884
4524_at	MTHFR	-2.63611	-0.319722	0.0100737	0.0388209
4528_at	MTIF2	-3.27244	-0.287029	0.00195251	0.0204775
4548_at	MTR	-3.11667	-0.267019	0.0038733	0.0256032
4583_at	MUC2	-3.52155	-1.157	0.00110134	0.0178182
4591_at	TRIM37	-3.23947	-0.201853	0.00217342	0.0211659
4594_at	MUT	-3.38136	-0.310382	0.00156039	0.0193979
4602_at	MYB	-3.22439	-0.530316	0.00219604	0.0212039
463_at	ZFHX3	-3.48324	-0.260868	0.00160883	0.0194373
4641_at	MYO1C	-2.48379	-0.190648	0.0146348	0.0474051
4642_at	MYO1D	-2.47752	-0.340324	0.0150357	0.048084
4649_at	MYO9A	-3.17065	-0.257213	0.00254622	0.0221075
4660_at	PPP1R12B	-2.5437	-0.234766	0.0124503	0.0435248
4668_at	NAGA	-3.31607	-0.325058	0.00185028	0.0201098
4696_at	NDUFA3	-2.44248	-0.187342	0.0160253	0.0497495
4697_at	NDUFA4	-3.31411	-0.279506	0.00194603	0.0204775
47_at	ACLY	-2.54835	-0.255065	0.0128813	0.0444029
4702_at	NDUFA8	-3.05214	-0.38039	0.00365374	0.0250481
471_at	ATIC	-3.6452	-0.43042	0.000702917	0.0161884
4711_at	NDUFB5	-3.11738	-0.480563	0.00284713	0.0229843
4712_at	NDUFB6	-2.9445	-0.351423	0.00420571	0.0265095
472_at	ATM	-2.65578	-0.286992	0.00935702	0.037447
4723_at	NDUFV1	-2.55578	-0.198367	0.0119721	0.0424484
4724_at	NDUFS4	-2.80659	-0.259425	0.0061836	0.0311834
473_at	RERE	-2.62067	-0.184778	0.00980023	0.0383271
474354_at	LRRC18	-3.4476	-0.703989	0.00118589	0.0182297
4750_at	NEK1	-3.01168	-0.311601	0.00384704	0.0255243
4756_at	NEO1	-3.45644	-0.405792	0.00120206	0.018256
4774_at	NFIA	-3.19659	-0.609514	0.00234819	0.0217087
4779_at	NFE2L1	-3.25358	-0.450025	0.002017	0.0206064
4781_at	NFIB	-2.91526	-0.504407	0.00481712	0.0280342
4782_at	NFIC	-2.54922	-0.230812	0.0109682	0.040511
4784_at	NFIX	-2.69115	-0.371774	0.00755438	0.03395
4798_at	NFRKB	-3.26543	-0.216716	0.00231697	0.0216294
4799_at	NFX1	-2.51994	-0.314167	0.0133009	0.0451243
48_at	ACO1	-3.67075	-0.299613	0.000727632	0.0162212
4810_at	NHS	-2.86873	-0.255532	0.00552657	0.0298306
4817_at	NIT1	-3.10422	-0.257389	0.00369511	0.0251665
4850_at	CNOT4	-2.71328	-0.28907	0.00821193	0.0351401
4863_at	NPAT	-2.60116	-0.215204	0.0109462	0.0404828
4867_at	NPHP1	-3.99958	-0.653779	0.000264667	0.0140125
489_at	ATP2A3	-3.75704	-0.307234	0.00060313	0.015763
4891_at	SLC11A2	-3.37514	-0.246255	0.00146714	0.0191125
4921_at	DDR2	-2.44872	-0.232195	0.0157325	0.0492138
4924_at	NUCB1	-3.42135	-0.176076	0.00146697	0.0191125
4925_at	NUCB2	-3.96677	-0.796485	0.000301851	0.0143285
4926_at	NUMA1	-2.99013	-0.235922	0.0045519	0.0273214
4927_at	NUP88	-2.47664	-0.283488	0.0143831	0.0469404
4931_at	NVL	-2.85157	-0.180484	0.00588195	0.0305311
4957_at	ODF2	-3.80379	-0.329066	0.000490445	0.0155409
4983_at	OPHN1	-4.3195	-0.501033	0.000121595	0.012931
49854_at	ZNF295	-4.35139	-0.29989	0.000114184	0.012931
50_at	ACO2	-3.41713	-0.322621	0.00134351	0.0187939
5000_at	ORC4	-4.05963	-0.310869	0.000236062	0.0137585
5002_at	SLC22A18	-2.99102	-0.226533	0.00518529	0.0289027
5019_at	OXCT1	-3.6806	-0.329275	0.000667751	0.0161485
5025_at	P2RX4	-3.00941	-0.422899	0.00423702	0.0265746
5034_at	P4HB	-2.60952	-0.198951	0.0108379	0.0402631
50506_at	DUOX2	-2.56945	-0.447665	0.0123178	0.0432384
5052_at	PRDX1	-2.91443	-0.166358	0.00505999	0.028656
5058_at	PAK1	-2.85282	-0.221331	0.00568158	0.0301134
50617_at	ATP6V0A4	-3.4692	-0.441065	0.00110839	0.0178737
50717_at	DCAF8	-4.21153	-0.328599	0.00017585	0.013579
5073_at	PARN	-2.74614	-0.269232	0.00743631	0.0337153
50813_at	COPS7A	-3.5871	-0.233214	0.000802125	0.0165192
50832_at	TAS2R4	-3.74993	-0.310985	0.000587168	0.0156548
5087_at	PBX1	-2.98663	-0.39058	0.00415202	0.026312
5092_at	PCBD1	-3.62703	-0.328851	0.000832876	0.0165192
5095_at	PCCA	-2.62834	-0.244293	0.00994507	0.0385794
5096_at	PCCB	-3.09169	-0.260007	0.00350911	0.0247702
51004_at	COQ6	-3.32178	-0.193417	0.00177342	0.0199793
51006_at	SLC35C2	-3.75987	-0.318252	0.000357712	0.0147966
51008_at	ASCC1	-3.07413	-0.368724	0.00350936	0.0247702
51011_at	FAHD2A	-3.41672	-0.393273	0.00140167	0.0189752
51013_at	EXOSC1	-2.67343	-0.2922	0.00903162	0.0367477
51056_at	LAP3	-2.78405	-0.263256	0.0069936	0.0329293
51057_at	WDPCP	-2.53539	-0.330152	0.0128138	0.0442785
51061_at	TXNDC11	-2.86227	-0.336846	0.00567299	0.0301085
51062_at	ATL1	-2.66857	-0.239038	0.0100296	0.0387673
51065_at	RPS27L	-3.33862	-0.495556	0.0013848	0.0188498
51067_at	YARS2	-2.94912	-0.181276	0.0044076	0.0269175
51068_at	NMD3	-2.5432	-0.297596	0.0124943	0.0436249
51069_at	MRPL2	-3.90454	-0.206846	0.000365957	0.0147966
5108_at	PCM1	-4.56182	-0.621813	5.61945e-05	0.0112037
51088_at	KLHL5	-2.76089	-0.327011	0.00739701	0.0336333
51090_at	PLLP	-2.70435	-0.345686	0.00860571	0.0359717
51092_at	SIDT2	-3.82089	-0.424372	0.000468986	0.0155409
51097_at	SCCPDH	-2.912	-0.326489	0.00504182	0.0286013
51098_at	IFT52	-4.97391	-0.404477	1.95469e-05	0.00982323
51101_at	FAM164A	-2.66418	-0.491695	0.00900235	0.0367203
51103_at	NDUFAF1	-2.58813	-0.228075	0.0116932	0.0419558
51107_at	APH1A	-2.51208	-0.285187	0.0134413	0.0453668
51111_at	SUV420H1	-2.79723	-0.221711	0.00685378	0.0326422
51112_at	TTC15	-3.61285	-0.358826	0.000824275	0.0165192
51114_at	ZDHHC9	-3.32624	-0.279019	0.00179768	0.0200061
51115_at	FAM82B	-2.46375	-0.233363	0.0152785	0.0484911
51117_at	COQ4	-2.73749	-0.169242	0.00819756	0.0351401
51126_at	NAA20	-3.051	-0.296195	0.00282353	0.0228839
51134_at	CCDC41	-2.5791	-0.315942	0.0112701	0.0412097
51149_at	C5orf45	-2.49721	-0.191087	0.0144253	0.0470079
51160_at	VPS28	-2.58813	-0.240344	0.0114826	0.0416164
51166_at	AADAT	-3.62377	-0.431429	0.000786787	0.0164305
51185_at	CRBN	-3.4084	-0.293989	0.00138739	0.0188498
51194_at	IPO11	-2.5924	-0.254264	0.0108959	0.0403674
51196_at	PLCE1	-2.82488	-0.457719	0.00626515	0.0313941
51231_at	VRK3	-2.72517	-0.173213	0.0081276	0.0350043
51233_at	C22orf43	-2.68069	-0.223857	0.00957923	0.0379084
51259_at	TMEM216	-3.31664	-0.298384	0.00207405	0.0208156
51272_at	BET1L	-2.67459	-0.291774	0.0102217	0.0390897
51280_at	GOLM1	-2.8318	-0.313211	0.00636313	0.0316202
51281_at	ANKMY1	-2.95006	-0.269427	0.00435272	0.0268199
51297_at	PLUNC	-3.21532	-0.707959	0.00207252	0.0208156
51303_at	FKBP11	-2.57741	-0.279246	0.0127577	0.0441618
51321_at	AMZ2	-3.71164	-0.23914	0.000558009	0.0155409
51335_at	NGRN	-3.29588	-0.242324	0.00205883	0.0207856
51361_at	HOOK1	-2.55652	-0.312468	0.0121741	0.0428481
51364_at	ZMYND10	-3.42558	-0.81919	0.00124975	0.0184564
51366_at	UBR5	-2.82661	-0.288176	0.00613936	0.0310795
51374_at	C2orf28	-2.64134	-0.258694	0.0102923	0.0391771
51380_at	CSAD	-2.99732	-0.165019	0.00328061	0.0241062
51426_at	POLK	-2.56757	-0.287912	0.0113947	0.0414729
51430_at	C1orf9	-3.54771	-0.308733	0.000938981	0.0168528
51433_at	ANAPC5	-3.1016	-0.397082	0.00300861	0.0233321
5144_at	PDE4D	-2.88257	-0.19809	0.00533585	0.0293771
51451_at	LCMT1	-3.47572	-0.217722	0.00118636	0.0182297
51455_at	REV1	-2.90727	-0.328592	0.00505551	0.0286493
51460_at	SFMBT1	-4.3085	-0.299583	0.000125075	0.012931
51479_at	ANKFY1	-2.49758	-0.198554	0.0142171	0.0466994
51495_at	PTPLAD1	-3.29121	-0.329395	0.00183373	0.0200633
51520_at	LARS	-3.01068	-0.23535	0.00381258	0.0254749
51524_at	TMEM138	-3.48644	-0.406764	0.00110493	0.0178432
51528_at	JKAMP	-2.59228	-0.35212	0.0113492	0.0413764
51533_at	PHF7	-3.07473	-0.313854	0.00339076	0.0243832
51594_at	NBAS	-3.20624	-0.341989	0.00236969	0.0217219
51596_at	CUTA	-3.92587	-0.35634	0.00043535	0.0153994
51611_at	DPH5	-3.30381	-0.182383	0.00179722	0.0200061
51614_at	ERGIC3	-3.65814	-0.334862	0.000746198	0.0162212
51616_at	TAF9B	-2.75998	-0.346562	0.00716721	0.0332749
51619_at	UBE2D4	-3.00997	-0.242671	0.00462213	0.0274877
51626_at	DYNC2LI1	-5.26629	-0.417403	8.19555e-06	0.00982323
5164_at	PDK2	-3.84394	-0.498512	0.000522783	0.0155409
51650_at	MRPS33	-2.44678	-0.270335	0.0142698	0.0467871
51660_at	BRP44L	-2.73325	-0.320134	0.0083381	0.0353493
51665_at	ASB1	-2.45093	-0.189169	0.0154142	0.0486793
51668_at	HSPB11	-3.47121	-0.401283	0.00121342	0.0182584
51669_at	TMEM66	-3.73566	-0.28445	0.000615202	0.0158115
51673_at	TPPP3	-3.24825	-0.778091	0.00199579	0.0205386
51692_at	CPSF3	-2.4973	-0.242141	0.0139351	0.0461883
51693_at	TRAPPC2L	-2.59763	-0.316711	0.0113089	0.0412978
51701_at	NLK	-2.6322	-0.312605	0.0099563	0.0385794
51703_at	ACSL5	-3.13642	-0.266652	0.00275734	0.0226812
51706_at	CYB5R1	-2.8242	-0.228192	0.00690172	0.0326916
51729_at	WBP11	-2.82049	-0.406749	0.00616511	0.0311698
51752_at	ERAP1	-2.79069	-0.334635	0.00692856	0.0327659
51755_at	CDK12	-2.85777	-0.386244	0.0057607	0.0302519
5176_at	SERPINF1	-2.49734	-0.426601	0.0133683	0.0452518
51768_at	TM7SF3	-3.32796	-0.36237	0.0016678	0.0196899
51780_at	KDM3B	-3.16762	-0.279245	0.00258164	0.0221839
51804_at	SIX4	-3.60368	-0.203001	0.000725991	0.0162212
5184_at	PEPD	-2.52518	-0.176882	0.0137093	0.0458035
52_at	ACP1	-3.38772	-0.337526	0.00141984	0.0190245
5205_at	ATP8B1	-2.90549	-0.45447	0.00518361	0.0289023
5217_at	PFN2	-3.58594	-0.553357	0.000826362	0.0165192
5238_at	PGM3	-2.64881	-0.400361	0.00998929	0.0386757
5252_at	PHF1	-3.06805	-0.31534	0.00269156	0.0224345
5264_at	PHYH	-4.00551	-0.323766	0.000238289	0.0137585
5276_at	SERPINI2	-2.89874	-0.459915	0.00508058	0.0286917
5283_at	PIGH	-3.46997	-0.35283	0.00113441	0.018016
5284_at	PIGR	-2.53308	-0.541637	0.0131221	0.0447984
5297_at	PI4KA	-3.46097	-0.394374	0.00124352	0.0184564
5298_at	PI4KB	-2.85783	-0.379894	0.00573892	0.0302308
53_at	ACP2	-3.27237	-0.288815	0.0015047	0.0192491
5318_at	PKP2	-2.51694	-0.231526	0.0127955	0.0442578
5326_at	PLAGL2	-2.76158	-0.260056	0.00738484	0.0336238
5332_at	PLCB4	-3.52219	-0.690438	0.000986265	0.0171176
53340_at	SPA17	-4.02215	-0.964109	0.000238023	0.0137585
5335_at	PLCG1	-2.6144	-0.260758	0.0092529	0.0372269
53373_at	TPCN1	-3.19653	-0.464169	0.00247365	0.0219204
5360_at	PLTP	-3.52996	-0.577802	0.00092466	0.0167975
5361_at	PLXNA1	-2.51986	-0.226509	0.0125432	0.0437649
53630_at	BCMO1	-3.20151	-0.425694	0.00277173	0.0226813
53635_at	PTOV1	-4.23208	-0.249026	0.00021946	0.013579
5371_at	PML	-2.4519	-0.178511	0.0144205	0.047
5378_at	PMS1	-3.0408	-0.191169	0.00350567	0.0247702
53838_at	C11orf24	-3.48809	-0.363994	0.000993259	0.0171436
53842_at	CLDN22	-4.44885	-0.916554	6.85709e-05	0.0116677
53905_at	DUOX1	-2.8885	-0.364436	0.00519946	0.0289235
53944_at	CSNK1G1	-2.4975	-0.210933	0.0137374	0.0458255
5395_at	PMS2	-5.15395	-0.388482	1.22266e-05	0.00982323
540_at	ATP7B	-4.50313	-0.716398	7.88224e-05	0.0119129
54093_at	SETD4	-4.26094	-0.374583	0.000136219	0.0134434
54097_at	FAM3B	-2.73348	-0.408413	0.00773709	0.0342136
5412_at	UBL3	-2.95351	-0.352205	0.00463367	0.0275067
54187_at	NANS	-2.50095	-0.350046	0.0141013	0.0464777
5425_at	POLD2	-3.05987	-0.211733	0.00275416	0.0226812
542767_at	PCOTH	-5.21548	-0.893737	1.23152e-05	0.00982323
5429_at	POLH	-3.46533	-0.23827	0.00114059	0.0180392
5438_at	POLR2I	-2.55012	-0.2338	0.0124684	0.0435422
54431_at	DNAJC10	-3.22816	-0.674235	0.00219336	0.0212011
54439_at	RBM27	-2.47239	-0.233451	0.0147189	0.0475097
54453_at	RIN2	-3.2096	-0.295096	0.00228342	0.0215456
54467_at	ANKIB1	-2.4897	-0.245583	0.0140966	0.0464777
5447_at	POR	-4.09615	-0.478727	0.000226537	0.0137159
54477_at	PLEKHA5	-2.55871	-0.438616	0.0119812	0.0424492
54480_at	CHPF2	-3.08858	-0.256374	0.00254043	0.0220878
54497_at	HEATR5B	-4.7464	-0.336682	3.557e-05	0.0112037
54499_at	TMCO1	-3.27195	-0.4538	0.00187367	0.0202091
545_at	ATR	-3.40215	-0.249304	0.0013715	0.0188498
54520_at	CCDC93	-2.46907	-0.256947	0.0150059	0.0480277
54541_at	DDIT4	-3.03252	-0.406036	0.00362234	0.0249905
54545_at	MTMR12	-2.43663	-0.266911	0.0160428	0.0497647
54554_at	WDR5B	-2.64616	-0.230825	0.0103615	0.0393148
54558_at	SPATA6	-3.71168	-0.583141	0.000587709	0.0156548
54566_at	EPB41L4B	-3.32867	-0.215556	0.00171116	0.0198332
54578_at	UGT1A6	-3.084	-0.56852	0.00314799	0.0237343
54585_at	LZTFL1	-3.80869	-0.488806	0.000440574	0.0154192
54665_at	RSBN1	-2.73808	-0.236585	0.00763587	0.0340637
54681_at	P4HTM	-4.44282	-0.371724	8.98389e-05	0.0122366
54726_at	OTUD4	-4.40236	-0.534609	8.49552e-05	0.0121511
54762_at	GRAMD1C	-2.74414	-0.309388	0.00749975	0.0338277
54765_at	TRIM44	-3.42371	-0.369491	0.000969847	0.017027
54766_at	BTG4	-2.49323	-0.447485	0.0142837	0.0468247
54768_at	HYDIN	-3.11392	-0.849258	0.00286508	0.0230398
54795_at	TRPM4	-2.57765	-0.213691	0.0101865	0.0390257
54800_at	KLHL24	-2.97067	-0.373708	0.00463233	0.0275067
54802_at	TRIT1	-3.21081	-0.398265	0.00236363	0.0217219
54806_at	AHI1	-3.80439	-0.409835	0.000467211	0.0155409
54808_at	DYM	-3.04372	-0.378681	0.00350071	0.0247702
54822_at	TRPM7	-2.48549	-0.335758	0.0141907	0.0466438
54828_at	BCAS3	-3.09319	-0.283722	0.00300492	0.0233321
54832_at	VPS13C	-3.60654	-0.463834	0.00079713	0.0165192
54840_at	APTX	-3.32578	-0.210763	0.00198377	0.0204882
54842_at	MFSD6	-3.99214	-0.436988	0.000302735	0.0143285
54843_at	SYTL2	-2.99754	-0.56356	0.00405866	0.0261125
54848_at	ARHGEF38	-3.05882	-0.467099	0.00405672	0.0261125
54856_at	GON4L	-2.80174	-0.237521	0.00650844	0.0319699
54876_at	DCAF16	-2.63969	-0.465502	0.0102055	0.0390764
54880_at	BCOR	-3.35601	-0.28803	0.00204781	0.0207387
54890_at	ALKBH5	-3.11337	-0.198181	0.00340365	0.0244151
54897_at	CASZ1	-3.19706	-0.309378	0.00241815	0.0217744
549_at	AUH	-2.8222	-0.209261	0.0061949	0.0312081
54902_at	TTC19	-2.71081	-0.226472	0.00819252	0.0351377
54903_at	MKS1	-5.2327	-0.497979	9.84069e-06	0.00982323
54904_at	WHSC1L1	-2.96532	-0.237884	0.00441731	0.0269434
54906_at	C10orf18	-2.94274	-0.253366	0.00456284	0.027341
54910_at	SEMA4C	-2.9868	-0.387186	0.0033781	0.0243567
54919_at	HEATR2	-2.50608	-0.18957	0.0140804	0.0464515
54940_at	OCIAD1	-2.82035	-0.39372	0.00533811	0.0293771
54941_at	RNF125	-3.15471	-0.262494	0.00340178	0.0244151
54946_at	SLC41A3	-2.77462	-0.202375	0.00727055	0.0334948
54948_at	MRPL16	-3.00199	-0.214026	0.00422288	0.0265313
54960_at	GEMIN8	-2.54646	-0.247998	0.0127108	0.0440927
54970_at	TTC12	-3.01775	-0.364779	0.00378815	0.0253852
54979_at	HRASLS2	-3.79519	-0.412983	0.000476209	0.0155409
5498_at	PPOX	-3.45695	-0.502714	0.00119015	0.0182297
54980_at	C2orf42	-3.04383	-0.22719	0.00353045	0.0248217
54982_at	CLN6	-2.80446	-0.206287	0.00739151	0.0336238
55002_at	TMCO3	-3.74742	-0.352151	0.000661379	0.0161164
55006_at	TRMT61B	-3.0904	-0.235491	0.0030004	0.0233321
55028_at	C17orf80	-2.78812	-0.200558	0.00673917	0.0323251
55030_at	FBXO34	-2.48689	-0.282185	0.0150909	0.048167
55035_at	NOL8	-3.05547	-0.242823	0.00357722	0.0248792
5504_at	PPP1R2	-3.52675	-0.188638	0.00106382	0.0175714
55064_at	C9orf68	-3.70241	-0.619698	0.000592952	0.0156886
55066_at	PDPR	-3.1768	-0.310856	0.00269433	0.0224391
55069_at	C7orf42	-2.47385	-0.264016	0.0156669	0.0490962
55070_at	DET1	-3.16348	-0.264661	0.00288523	0.0230935
55074_at	OXR1	-3.32026	-0.478576	0.00166009	0.0196562
55080_at	TAPBPL	-3.0022	-0.32031	0.00390563	0.0257068
55081_at	IFT57	-4.16622	-0.773299	0.000167891	0.013579
55100_at	WDR70	-2.45399	-0.167057	0.0156491	0.0490835
55102_at	ATG2B	-2.90121	-0.359133	0.00534666	0.0293918
55105_at	GPATCH2	-2.73881	-0.181736	0.00771173	0.0341808
55112_at	WDR60	-3.63285	-0.480633	0.000737735	0.0162212
55132_at	LARP1B	-3.84301	-0.290676	0.000436973	0.0153994
55139_at	ANKZF1	-4.26748	-0.327281	0.000145208	0.013579
55146_at	ZDHHC4	-2.60057	-0.218234	0.0119636	0.042448
55149_at	MTPAP	-2.51251	-0.233999	0.0132437	0.0450178
55152_at	DALRD3	-2.73942	-0.216197	0.00817128	0.0350968
55157_at	DARS2	-3.07421	-0.222604	0.00336769	0.0243567
55164_at	SHQ1	-4.57311	-0.254802	6.06127e-05	0.0114745
55174_at	INTS10	-2.82441	-0.252469	0.00624777	0.0313389
5518_at	PPP2R1A	-2.48728	-0.176187	0.0145309	0.0471729
55183_at	RIF1	-2.74045	-0.284417	0.00746865	0.0337723
55204_at	GOLPH3L	-3.11259	-0.452913	0.00300989	0.0233321
55206_at	SBNO1	-2.81784	-0.227874	0.00613558	0.0310683
55213_at	RCBTB1	-2.76625	-0.300107	0.00709832	0.0331221
55218_at	EXD2	-2.91383	-0.29209	0.00494143	0.0283529
55219_at	TMEM57	-3.20773	-0.398541	0.00230238	0.0216091
55225_at	RAVER2	-3.23453	-0.290411	0.00207245	0.0208156
55226_at	NAT10	-3.74526	-0.373211	0.000551437	0.0155409
55230_at	USP40	-3.34334	-0.283171	0.00161944	0.0194905
55234_at	SMU1	-2.56336	-0.504199	0.0119238	0.0423982
55251_at	PCMTD2	-2.91152	-0.322774	0.00494778	0.0283646
55252_at	ASXL2	-3.08358	-0.285287	0.00310874	0.0235458
55259_at	CASC1	-3.27527	-0.773495	0.00191503	0.0203767
55268_at	ECHDC2	-3.02256	-0.233577	0.00403139	0.0260038
5528_at	PPP2R5D	-3.27576	-0.273137	0.0020997	0.020963
55293_at	UEVLD	-3.07929	-0.288451	0.00325632	0.0240453
55296_at	TBC1D19	-2.79669	-0.409039	0.00651125	0.0319699
55314_at	TMEM144	-2.86116	-0.322516	0.00577367	0.0302631
55320_at	MIS18BP1	-2.68352	-0.309864	0.00847156	0.0357141
55325_at	UFSP2	-2.89796	-0.346904	0.0050718	0.0286917
55329_at	MNS1	-3.19037	-0.840922	0.00231856	0.0216294
55333_at	SYNJ2BP	-3.06066	-0.360298	0.003383	0.0243699
55341_at	LSG1	-3.03284	-0.291925	0.00372152	0.0251904
55342_at	STRBP	-3.37987	-0.504653	0.00142526	0.0190264
55347_at	ABHD10	-3.19804	-0.233785	0.00228524	0.0215456
55364_at	IMPACT	-2.56925	-0.278676	0.0123484	0.043338
55421_at	C17orf85	-3.1243	-0.199217	0.00288234	0.0230935
5550_at	PREP	-2.48529	-0.192521	0.0151526	0.0482547
55500_at	ETNK1	-3.59392	-0.260925	0.000822652	0.0165192
55504_at	TNFRSF19	-2.50049	-0.323083	0.0140786	0.0464515
55508_at	SLC35E3	-4.20354	-0.320972	0.000174892	0.013579
55512_at	SMPD3	-3.22697	-0.519833	0.00236218	0.0217219
55526_at	DHTKD1	-3.88015	-0.237609	0.000352422	0.0147966
55536_at	CDCA7L	-3.37282	-0.359091	0.00164748	0.0196009
55556_at	ENOSF1	-3.33086	-0.480477	0.0016792	0.0197621
55558_at	PLXNA3	-2.87678	-0.248922	0.0045768	0.02738
55567_at	DNAH3	-3.39826	-0.976234	0.00134081	0.0187939
55582_at	KIF27	-2.99123	-0.517937	0.00402736	0.0259988
55605_at	KIF21A	-3.79633	-0.469703	0.000482612	0.0155409
55610_at	CCDC132	-2.52834	-0.216192	0.0133833	0.0452596
55622_at	TTC27	-2.78974	-0.279996	0.00724705	0.0334948
55627_at	SMPD4	-2.99692	-0.355324	0.00382717	0.0255205
5563_at	PRKAA2	-3.327	-0.511328	0.00170472	0.0198278
55633_at	TBC1D22B	-3.46143	-0.327468	0.00126605	0.0184998
55638_at	SYBU	-4.13165	-0.437826	0.000237046	0.0137585
5564_at	PRKAB1	-2.72502	-0.174223	0.00869283	0.0361067
55644_at	OSGEP	-2.74102	-0.219692	0.00756682	0.0339705
55662_at	HIF1AN	-2.58938	-0.283579	0.0114441	0.0415457
55669_at	MFN1	-2.57674	-0.252785	0.011599	0.0418487
55677_at	IWS1	-2.7248	-0.231857	0.0080998	0.034966
55680_at	RUFY2	-3.41438	-0.295059	0.00133059	0.0187908
55692_at	LUC7L	-2.53386	-0.176787	0.0131276	0.0447984
55699_at	IARS2	-3.69432	-0.307333	0.000654221	0.016061
55705_at	IPO9	-2.64713	-0.315947	0.00985239	0.0383992
55717_at	WDR11	-2.88873	-0.256235	0.00538329	0.0294979
55718_at	POLR3E	-2.55052	-0.184313	0.0109314	0.0404657
55719_at	FAM178A	-2.62079	-0.199466	0.010941	0.0404787
55727_at	BTBD7	-2.74649	-0.247656	0.00740747	0.0336576
55728_at	N4BP2	-3.68436	-0.446866	0.000616594	0.0158115
55734_at	ZFP64	-2.8356	-0.253518	0.00648077	0.0319076
55737_at	VPS35	-2.58161	-0.351174	0.0111051	0.0408028
55740_at	ENAH	-3.08871	-0.3311	0.00317884	0.0238479
55742_at	PARVA	-4.12392	-0.726874	0.000196331	0.013579
55748_at	CNDP2	-2.99004	-0.329118	0.00416528	0.0263592
55755_at	CDK5RAP2	-3.63478	-0.517964	0.000811546	0.0165192
55761_at	TTC17	-3.05224	-0.428362	0.00343294	0.02451
55764_at	IFT122	-4.17586	-0.527796	0.000171994	0.013579
55769_at	ZNF83	-2.79335	-0.493204	0.00680559	0.0325251
55775_at	TDP1	-3.41401	-0.258714	0.00136058	0.0188405
55779_at	WDR52	-3.5713	-0.682395	0.000858738	0.0165706
55780_at	C6orf70	-3.58431	-0.326869	0.000865018	0.0165706
55793_at	FAM63A	-2.68782	-0.194187	0.00784601	0.034445
55795_at	PCID2	-2.44757	-0.323121	0.0160324	0.0497559
55808_at	ST6GALNAC1	-3.26242	-0.550073	0.00192862	0.0204442
55818_at	KDM3A	-2.74023	-0.282031	0.00775169	0.0342449
55825_at	PECR	-2.90469	-0.21749	0.00541798	0.0295898
55827_at	DCAF6	-2.49038	-0.210459	0.0138879	0.0461171
55830_at	GLT8D1	-4.29882	-0.366917	0.000120849	0.012931
55833_at	UBAP2	-3.03283	-0.29167	0.0037176	0.02518
55851_at	PSENEN	-2.90686	-0.364723	0.00500588	0.0285298
55852_at	TEX2	-3.08269	-0.21347	0.00352562	0.0248088
55857_at	PLK1S1	-3.18861	-0.193455	0.00254136	0.0220878
55860_at	ACTR10	-2.63366	-0.253565	0.0100786	0.0388233
55863_at	TMEM126B	-2.66764	-0.232164	0.00961033	0.0379835
55870_at	ASH1L	-2.4678	-0.26582	0.0147844	0.0476433
55876_at	GSDMB	-3.60048	-0.504714	0.000777713	0.0163477
5589_at	PRKCSH	-3.15957	-0.227554	0.00291651	0.0230958
55890_at	GPRC5C	-2.84662	-0.241301	0.00496981	0.0284248
55893_at	ZNF395	-3.95971	-0.26066	0.000349318	0.0147966
55900_at	ZNF302	-2.65406	-0.212948	0.00969077	0.0381333
55930_at	MYO5C	-3.33358	-0.437299	0.00168105	0.0197621
55971_at	BAIAP2L1	-2.80877	-0.329253	0.0063696	0.0316285
5599_at	MAPK8	-3.17864	-0.389878	0.00258811	0.0221866
5601_at	MAPK9	-2.95028	-0.364478	0.0046399	0.0275262
5602_at	MAPK10	-3.83324	-0.647505	0.000386447	0.014811
56063_at	TMEM234	-2.82864	-0.443158	0.00615537	0.0311365
5607_at	MAP2K5	-3.17497	-0.215088	0.00293776	0.0232035
5613_at	PRKX	-3.29159	-0.191023	0.00179289	0.0200061
56171_at	DNAH7	-2.6134	-0.636359	0.0103036	0.0392053
56181_at	FAM54B	-3.35515	-0.230225	0.00154737	0.0193513
56252_at	YLPM1	-3.71203	-0.329286	0.000676177	0.0161884
56260_at	C8orf44	-3.60519	-0.292183	0.000789141	0.0164305
56271_at	BEX4	-2.85328	-0.351819	0.00488038	0.0282074
5631_at	PRPS1	-3.70962	-0.496471	0.000625045	0.0158405
56339_at	METTL3	-2.52455	-0.27485	0.0132708	0.0450766
5635_at	PRPSAP1	-2.83843	-0.264406	0.00606438	0.0308252
5636_at	PRPSAP2	-2.47865	-0.226506	0.0151425	0.0482458
56477_at	CCL28	-3.79855	-0.518818	0.000461888	0.0155409
56664_at	VTRNA1-1	-3.4758	-1.06869	0.000832516	0.0165192
56667_at	MUC13	-3.30933	-0.878522	0.00188698	0.020253
56683_at	C21orf59	-2.96993	-0.37188	0.00441246	0.0269236
56850_at	GRIPAP1	-3.55306	-0.276246	0.000759522	0.0162421
5686_at	PSMA5	-2.78462	-0.282792	0.00716706	0.0332749
56886_at	UGGT1	-3.05557	-0.238297	0.00336917	0.0243567
56894_at	AGPAT3	-2.81382	-0.211407	0.00695791	0.0328396
56904_at	SH3GLB2	-2.47323	-0.245931	0.014628	0.0473944
56912_at	IFT46	-3.88127	-0.683669	0.000376887	0.0147966
56922_at	MCCC1	-3.37542	-0.408758	0.00170738	0.0198332
56925_at	LXN	-4.15977	-0.543194	0.000168876	0.013579
56928_at	SPPL2B	-3.19233	-0.343958	0.00239498	0.0217219
56948_at	SDR39U1	-2.65664	-0.273943	0.00827835	0.0352379
56950_at	SMYD2	-4.03339	-0.595467	0.000241233	0.0137585
56951_at	C5orf15	-3.65342	-0.418733	0.000744341	0.0162212
56957_at	OTUD7B	-3.35297	-0.36858	0.00213453	0.0210016
56977_at	STOX2	-3.17884	-0.249008	0.00321555	0.023985
56987_at	BBX	-3.69861	-0.293689	0.000628559	0.0158448
56995_at	TULP4	-3.87683	-0.374219	0.000394903	0.0149893
57020_at	C16orf62	-2.53388	-0.257846	0.0127054	0.0440927
57037_at	ANKMY2	-3.22351	-0.410957	0.00218432	0.0211659
57062_at	DDX24	-3.52341	-0.327297	0.00104589	0.0174209
57107_at	PDSS2	-4.98502	-0.296535	1.95756e-05	0.00982323
57122_at	NUP107	-2.99739	-0.289862	0.00392532	0.0257068
57129_at	MRPL47	-2.43752	-0.214385	0.0158003	0.0493378
57130_at	ATP13A1	-3.21486	-0.198295	0.00253219	0.0220878
57134_at	MAN1C1	-2.7991	-0.20284	0.00692669	0.0327659
57176_at	VARS2	-3.81127	-0.190619	0.000619584	0.0158405
57184_at	C15orf17	-2.6617	-0.325082	0.00967665	0.0381118
57185_at	NIPAL3	-3.19701	-0.357214	0.00265779	0.0223374
57189_at	KIAA1147	-3.43513	-0.617071	0.00146125	0.0191125
57190_at	SEPN1	-3.03654	-0.305061	0.00392709	0.0257068
57221_at	KIAA1244	-3.66277	-0.468744	0.000709061	0.0161884
57222_at	ERGIC1	-3.0768	-0.348793	0.00395592	0.0257399
57223_at	SMEK2	-3.65146	-0.407455	0.000676393	0.0161884
57231_at	SNX14	-2.50103	-0.313784	0.0136185	0.0456215
57337_at	SENP7	-2.76842	-0.303731	0.00704661	0.0330449
57404_at	CYP20A1	-2.86134	-0.252344	0.00580566	0.0303375
574040_at	SNORA6	-2.45135	-0.392278	0.0150567	0.0481355
57414_at	RHBDD2	-3.17005	-0.405161	0.00275618	0.0226812
57462_at	KIAA1161	-2.60382	-0.369276	0.00951312	0.0377702
57466_at	SCAF4	-2.56739	-0.232466	0.0114637	0.0415929
5747_at	PTK2	-2.94745	-0.380221	0.00464833	0.0275262
57475_at	PLEKHH1	-2.97677	-0.440059	0.00394928	0.0257399
57478_at	USP31	-2.61583	-0.201633	0.0106058	0.0398571
57480_at	PLEKHG1	-3.14615	-0.252243	0.00263465	0.0222887
57489_at	ODF2L	-3.18863	-0.42655	0.00236121	0.0217219
57492_at	ARID1B	-3.31777	-0.235476	0.00296897	0.0232503
57496_at	MKL2	-2.66786	-0.503215	0.00918402	0.0370552
57509_at	MTUS1	-2.5761	-0.268009	0.0116593	0.0419183
57510_at	XPO5	-2.71149	-0.23989	0.00826707	0.0352379
57511_at	COG6	-2.81724	-0.314886	0.00652132	0.0319796
57521_at	RPTOR	-3.50259	-0.296921	0.00093897	0.0168528
57535_at	KIAA1324	-3.98533	-0.544554	0.000281367	0.0143272
57539_at	WDR35	-3.28375	-0.452512	0.00192538	0.0204428
57545_at	CC2D2A	-3.38074	-0.669104	0.00141825	0.0190245
57560_at	IFT80	-2.43338	-0.360879	0.0160604	0.0497724
57562_at	KIAA1377	-3.44891	-0.686207	0.00119789	0.0182297
57583_at	TMEM181	-2.87628	-0.405535	0.00546791	0.029707
57585_at	CRAMP1L	-2.5287	-0.177347	0.0115666	0.0417828
57587_at	KIAA1430	-3.11187	-0.477253	0.00294196	0.0232181
57594_at	HOMEZ	-4.11756	-0.273831	0.00019848	0.013579
57599_at	WDR48	-2.56398	-0.258469	0.0119328	0.0424074
57610_at	RANBP10	-2.7652	-0.199174	0.00706497	0.0330608
57619_at	SHROOM3	-4.41415	-0.526785	8.6242e-05	0.0122366
57633_at	LRRN1	-2.43026	-0.482383	0.0158962	0.0495357
57634_at	EP400	-3.12012	-0.291568	0.0031465	0.0237343
57639_at	CCDC146	-4.12313	-0.765053	0.000185247	0.013579
57649_at	PHF12	-2.61542	-0.225932	0.0101509	0.0389651
57658_at	CALCOCO1	-3.19973	-0.221543	0.00242701	0.0218125
57659_at	ZBTB4	-3.46353	-0.404114	0.000863046	0.0165706
57670_at	KIAA1549	-3.84642	-0.316603	0.000601219	0.015763
5768_at	QSOX1	-3.52607	-0.347505	0.00117616	0.0181783
57680_at	CHD8	-2.60101	-0.270529	0.0109634	0.0405078
57685_at	CACHD1	-2.96111	-0.445853	0.00447189	0.027034
57690_at	TNRC6C	-3.0496	-0.180433	0.00421601	0.0265287
57695_at	USP37	-2.48059	-0.25287	0.0146001	0.0473197
57698_at	KIAA1598	-2.59677	-0.327621	0.0113476	0.0413764
57720_at	GPR107	-2.92406	-0.261065	0.00455265	0.0273214
57724_at	EPG5	-2.96325	-0.267512	0.00503707	0.0285927
57728_at	WDR19	-3.10873	-0.427112	0.0029516	0.0232398
5775_at	PTPN4	-3.76828	-0.262208	0.000514875	0.0155409
57805_at	KIAA1967	-3.09343	-0.270665	0.00318165	0.0238509
57834_at	CYP4F11	-3.57722	-0.504843	0.000988654	0.0171176
57835_at	SLC4A5	-3.88422	-0.360366	0.000498759	0.0155409
5786_at	PTPRA	-3.36728	-0.323011	0.00163061	0.0195416
5792_at	PTPRF	-2.48105	-0.329455	0.014956	0.0479301
5799_at	PTPRN2	-3.05138	-0.329446	0.0042943	0.0266963
5803_at	PTPRZ1	-2.84218	-0.39635	0.00611197	0.0310008
582_at	BBS1	-4.62431	-0.667558	5.43464e-05	0.0112037
5825_at	ABCD3	-3.21369	-0.323932	0.00229591	0.0215956
583_at	BBS2	-3.73922	-0.33385	0.00054757	0.0155409
5832_at	ALDH18A1	-2.59848	-0.307064	0.0115099	0.0416415
58480_at	RHOU	-2.90707	-0.224432	0.00512678	0.0287734
58487_at	CREBZF	-2.84682	-0.252233	0.00591035	0.0305933
58490_at	RPRD1B	-2.77068	-0.211686	0.00730207	0.0334948
58495_at	OVOL2	-2.62362	-0.238222	0.0122936	0.0431685
58496_at	LY6G5B	-2.53755	-0.418513	0.0113048	0.0412906
58499_at	ZNF462	-2.84921	-0.357375	0.00675667	0.0323775
585_at	BBS4	-4.6266	-0.451286	4.82118e-05	0.0112037
58500_at	ZNF250	-2.46764	-0.217926	0.0148632	0.0477288
58526_at	MID1IP1	-2.55289	-0.177261	0.0118638	0.0422684
5867_at	RAB4A	-3.36418	-0.402609	0.0014894	0.0192276
5891_at	RAGE	-3.29887	-0.49184	0.00179206	0.0200061
59084_at	ENPP5	-3.23057	-0.834409	0.00202886	0.0206208
5909_at	RAP1GAP	-3.81047	-0.66603	0.000709366	0.0161884
5915_at	RARB	-2.4663	-0.322957	0.0155986	0.0490299
59271_at	C21orf63	-2.97237	-0.215329	0.00418765	0.0264398
59307_at	SIGIRR	-2.97384	-0.217033	0.00477877	0.0279063
5934_at	RBL2	-3.36699	-0.40441	0.00147572	0.0191881
59341_at	TRPV4	-3.31243	-0.407441	0.00161491	0.0194807
5976_at	UPF1	-3.06081	-0.271382	0.00343333	0.02451
5980_at	REV3L	-3.58496	-0.33173	0.000811575	0.0165192
5981_at	RFC1	-2.69517	-0.334039	0.00848102	0.0357307
5987_at	TRIM27	-3.60908	-0.211942	0.000953481	0.0169575
5991_at	RFX3	-3.46908	-0.588395	0.00111754	0.0179187
60312_at	AFAP1	-2.8542	-0.212043	0.00675142	0.0323652
60313_at	GPBP1L1	-2.48357	-0.286948	0.0147943	0.0476439
6038_at	RNASE4	-3.44932	-0.743367	0.00125681	0.018497
6044_at	SNORA62	-3.14713	-0.628689	0.00298994	0.0233078
60485_at	SAV1	-3.11654	-0.319881	0.00297255	0.0232562
60488_at	MRPS35	-2.61231	-0.300569	0.011146	0.0409075
60489_at	APOBEC3G	-2.45252	-0.261509	0.0156569	0.0490962
6049_at	RNF6	-2.45519	-0.262485	0.0153401	0.0485696
60491_at	NIF3L1	-3.19703	-0.216462	0.00245619	0.0219194
60509_at	AGBL5	-3.63848	-0.255409	0.000731333	0.0162212
6051_at	RNPEP	-2.54505	-0.2003	0.0125372	0.0437518
60558_at	GUF1	-2.57348	-0.270838	0.011674	0.0419356
60560_at	NAA35	-2.57152	-0.32403	0.0114781	0.041608
60626_at	RIC8A	-3.61347	-0.248822	0.000847022	0.0165435
60684_at	C4orf41	-2.9673	-0.24857	0.00431528	0.0267345
6079_at	SNORD15A	-2.47796	-0.336146	0.0143703	0.0469404
6080_at	SNORA73A	-2.78364	-0.40539	0.00673233	0.032308
6097_at	RORC	-3.2922	-0.283796	0.00307058	0.023482
6101_at	RP1	-3.57381	-0.766182	0.000840017	0.0165192
6184_at	RPN1	-2.52003	-0.29889	0.0135965	0.0456013
619208_at	C6orf225	-2.9485	-0.691773	0.00459495	0.0274074
619279_at	ZNF704	-2.6716	-0.38641	0.011659	0.0419183
619383_at	SCARNA9	-2.70389	-0.55725	0.00803564	0.0348511
619562_at	SNORA3	-2.5664	-0.219231	0.0108782	0.0403446
619569_at	SNORA41	-2.45722	-0.425148	0.0140914	0.0464777
6236_at	RRAD	-3.68025	-0.561109	0.000681018	0.0161884
6257_at	RXRB	-3.09093	-0.184015	0.00252367	0.0220878
6284_at	S100A13	-3.39531	-0.271797	0.0017437	0.0198846
6293_at	VPS52	-3.00409	-0.323761	0.00385789	0.0255646
6304_at	SATB1	-2.99382	-0.424318	0.0040072	0.0258985
6307_at	SC4MOL	-2.91406	-0.52615	0.00488858	0.0282074
6311_at	ATXN2	-3.26126	-0.409918	0.0019823	0.0204882
6319_at	SCD	-2.69245	-0.375629	0.00947364	0.0376997
6322_at	SCML1	-2.81643	-0.300054	0.00645105	0.0318355
6342_at	SCP2	-3.64449	-0.259466	0.000721941	0.0162212
6376_at	CX3CL1	-2.68119	-0.349346	0.00931126	0.0373457
63892_at	THADA	-3.18003	-0.278768	0.00246293	0.0219204
63901_at	FAM111A	-3.50898	-0.350167	0.00103554	0.0174209
63916_at	ELMO2	-3.0629	-0.249763	0.00384701	0.0255243
63917_at	GALNT11	-3.04995	-0.213888	0.00369128	0.0251563
63926_at	ANKRD5	-3.43498	-0.179982	0.00129119	0.0185783
63929_at	XPNPEP3	-4.21857	-0.431306	0.00014772	0.013579
64061_at	TSPYL2	-2.80611	-0.319039	0.00708104	0.0330806
64062_at	RBM26	-2.45603	-0.223537	0.0156091	0.0490299
64077_at	LHPP	-3.62455	-0.292223	0.000536211	0.0155409
64080_at	RBKS	-3.10724	-0.318094	0.0029135	0.0230958
64087_at	MCCC2	-3.39171	-0.326273	0.0013848	0.0188498
64097_at	EPB41L4A	-2.48408	-0.349485	0.0151087	0.0481848
64132_at	XYLT2	-2.54855	-0.186581	0.01467	0.0474217
64147_at	KIF9	-3.29553	-0.639349	0.00180718	0.0200061
64149_at	C17orf75	-3.67308	-0.269563	0.000690983	0.0161884
64207_at	IRF2BPL	-3.71546	-0.357915	0.00066499	0.0161485
6421_at	SFPQ	-2.52112	-0.308151	0.0130248	0.0446637
64215_at	DNAJC1	-2.69625	-0.260781	0.00862776	0.0359717
64282_at	PAPD5	-2.93428	-0.396612	0.0046049	0.0274386
64283_at	RGNEF	-3.38995	-0.385259	0.00152103	0.0192748
642987_at	TMEM232	-2.43315	-0.700213	0.0160384	0.0497608
64328_at	XPO4	-2.90782	-0.334894	0.00520478	0.0289235
64375_at	IKZF4	-2.74447	-0.269885	0.00944466	0.0376451
64397_at	ZFP106	-4.04116	-0.365916	0.000238894	0.0137585
64418_at	TMEM168	-2.48294	-0.282835	0.0144802	0.0470701
64430_at	C14orf135	-4.07737	-0.579954	0.000210494	0.013579
64431_at	ACTR6	-3.76697	-0.373862	0.000679368	0.0161884
6453_at	ITSN1	-3.61047	-0.201633	0.0010246	0.0173838
646851_at	LOC646851	-3.35794	-0.814787	0.00149217	0.0192276
64708_at	COPS7B	-3.24305	-0.326017	0.00231645	0.0216294
64743_at	WDR13	-6.09755	-0.321044	1.26822e-06	0.00825604
64754_at	SMYD3	-3.54263	-0.292594	0.00101666	0.0173738
64761_at	PARP12	-2.74481	-0.207036	0.00866974	0.0360704
64769_at	MEAF6	-4.7207	-0.445175	3.4675e-05	0.0112037
64776_at	C11orf1	-2.62867	-0.296451	0.0103526	0.0393044
64788_at	LMF1	-3.22757	-0.221635	0.00171135	0.0198332
64792_at	RABL5	-3.79601	-0.600327	0.000503348	0.0155409
64798_at	DEPTOR	-3.17573	-0.264231	0.00250239	0.0220304
648_at	BMI1	-2.69652	-0.25252	0.00862775	0.0359717
64800_at	EFCAB6	-2.96253	-0.497464	0.00426089	0.0266314
64847_at	SPATA20	-3.60828	-0.37173	0.000811132	0.0165192
64901_at	RANBP17	-2.57055	-0.290792	0.0122215	0.0429918
6491_at	STIL	-3.87684	-0.364452	0.000385322	0.0147966
649446_at	FLJ35776	-3.61575	-0.328549	0.000733857	0.0162212
6495_at	SIX1	-3.12246	-0.445561	0.00289494	0.0230958
65082_at	VPS33A	-3.22762	-0.274064	0.00232872	0.0216711
65084_at	TMEM135	-4.61287	-0.297439	4.94957e-05	0.0112037
6509_at	SLC1A4	-3.89769	-0.562047	0.000415582	0.0151146
65123_at	INTS3	-2.89908	-0.306559	0.00513484	0.0287734
65125_at	WNK1	-3.43698	-0.317532	0.00125167	0.0184564
65250_at	C5orf42	-3.78223	-0.537814	0.000497226	0.0155409
65258_at	MPPE1	-3.12858	-0.224478	0.00280801	0.0228555
6533_at	SLC6A6	-3.00539	-0.49818	0.00436348	0.0268474
653857_at	ACTR3C	-3.42328	-0.539247	0.00135167	0.0188185
6542_at	SLC7A2	-3.0033	-0.722874	0.00395597	0.0257399
654319_at	SNORA5A	-2.71508	-0.477918	0.0078564	0.0344523
654322_at	SNORA13	-2.6022	-0.330338	0.0108333	0.0402538
654346_at	LGALS9C	-3.55111	-0.625479	0.000941367	0.0168609
6574_at	SLC20A1	-2.88447	-0.31211	0.00512763	0.0287734
658_at	BMPR1B	-4.20032	-0.554276	0.000167467	0.013579
6584_at	SLC22A5	-3.6939	-0.307031	0.000626782	0.0158405
6595_at	SMARCA2	-3.97622	-0.406969	0.000316993	0.0144137
6596_at	HLTF	-3.12756	-0.329933	0.0028183	0.0228839
65981_at	CAPRIN2	-2.7565	-0.2171	0.00764249	0.0340744
6599_at	SMARCC1	-2.60314	-0.227682	0.0106159	0.0398737
66002_at	CYP4F12	-2.91908	-0.522077	0.00407469	0.0261379
66005_at	CHID1	-2.60242	-0.177302	0.012109	0.0427536
66008_at	TRAK2	-2.53217	-0.385003	0.0130905	0.0447954
6610_at	SMPD2	-4.0623	-0.480494	0.000246394	0.013848
6617_at	SNAPC1	-4.07264	-0.345397	0.000218614	0.013579
664_at	BNIP3	-3.61602	-0.88725	0.000730925	0.0162212
6641_at	SNTB1	-3.94718	-0.399612	0.000372494	0.0147966
6642_at	SNX1	-2.52191	-0.270141	0.0130278	0.0446663
6646_at	SOAT1	-2.72288	-0.192328	0.00795692	0.0346778
6647_at	SOD1	-3.01477	-0.431959	0.00342921	0.02451
6657_at	SOX2	-2.53381	-0.404485	0.0123809	0.0434015
6675_at	UAP1	-2.55004	-0.339834	0.0123895	0.0434049
6687_at	SPG7	-3.35667	-0.235804	0.00171692	0.0198527
670_at	BPHL	-4.60421	-0.498049	5.00654e-05	0.0112037
6709_at	SPTAN1	-2.47643	-0.209814	0.0150818	0.0481651
6711_at	SPTBN1	-3.71763	-0.408909	0.000609797	0.0157655
6713_at	SQLE	-2.80451	-0.508668	0.00671701	0.0322894
6717_at	SRI	-2.67508	-0.433614	0.00899603	0.0367171
6721_at	SREBF2	-2.61261	-0.310028	0.0110474	0.0406893
6729_at	SRP54	-3.14025	-0.384881	0.00275707	0.0226812
6748_at	SSR4	-3.3171	-0.435091	0.0018282	0.0200592
6749_at	SSRP1	-3.27667	-0.250823	0.00195509	0.0204832
6760_at	SS18	-2.59176	-0.221136	0.0105081	0.0396498
6764_at	ST5	-3.08997	-0.416028	0.00253049	0.0220878
6773_at	STAT2	-3.32491	-0.30088	0.00173758	0.0198803
677771_at	SCARNA4	-3.20872	-0.764826	0.00207133	0.0208156
677772_at	SCARNA6	-2.80722	-0.431948	0.00672272	0.0322944
677792_at	SNORA1	-3.2989	-0.623777	0.00157138	0.0193979
677793_at	SNORA2A	-3.13071	-0.564117	0.00225527	0.0214803
677806_at	SNORA20	-2.50814	-0.632895	0.0121964	0.0429114
677811_at	SNORA28	-2.57457	-0.667789	0.0108578	0.0402915
677819_at	SNORA37	-2.42962	-0.556224	0.0160518	0.0497716
677822_at	SNORA40	-2.69762	-1.11743	0.00742554	0.0337153
677823_at	SNORA42	-2.90804	-0.4895	0.00443844	0.0269814
677837_at	SNORA60	-2.86459	-0.575866	0.00582109	0.0303718
6786_at	STIM1	-2.96365	-0.228096	0.00498331	0.0284773
6787_at	NEK4	-3.63085	-0.264492	0.000733561	0.0162212
6811_at	STX5	-2.9238	-0.305138	0.0046772	0.0275825
6812_at	STXBP1	-3.00256	-0.302476	0.0042087	0.026515
6817_at	SULT1A1	-2.92639	-0.187947	0.00482652	0.0280689
6832_at	SUPV3L1	-3.34668	-0.247313	0.00157357	0.0193979
6844_at	VAMP2	-3.01032	-0.264583	0.00355735	0.0248441
6872_at	TAF1	-3.46174	-0.264308	0.00127838	0.0185206
6878_at	TAF6	-3.42458	-0.188737	0.00150007	0.0192276
6892_at	TAPBP	-2.72752	-0.204398	0.0082739	0.0352379
6904_at	TBCD	-3.0841	-0.17731	0.00363137	0.0250143
6905_at	TBCE	-2.45011	-0.203856	0.0159354	0.0496345
6908_at	TBP	-2.916	-0.208501	0.0047869	0.0279373
6920_at	TCEA3	-3.34229	-0.554847	0.0017734	0.0199793
692148_at	SCARNA10	-2.66449	-0.295617	0.00889287	0.036515
692225_at	SNORD94	-3.4256	-0.579703	0.00120455	0.018256
6925_at	TCF4	-2.55208	-0.318903	0.0119871	0.0424627
6936_at	C2orf3	-3.00151	-0.204708	0.00396582	0.0257588
6948_at	TCN2	-2.57268	-0.304162	0.0119598	0.042442
6988_at	TCTA	-3.98642	-0.304054	0.00041754	0.0151146
6993_at	DYNLT1	-3.37976	-0.485041	0.00173374	0.0198803
7009_at	TMBIM6	-2.96527	-0.208049	0.00425344	0.026631
7024_at	TFCP2	-2.64504	-0.230707	0.00967823	0.0381118
7031_at	TFF1	-2.57432	-0.60777	0.0130673	0.0447473
7067_at	THRA	-3.42046	-0.402881	0.000987963	0.0171176
7095_at	SEC62	-2.47788	-0.308418	0.0147747	0.0476276
7103_at	TSPAN8	-3.89175	-1.16525	0.00037346	0.0147966
7110_at	TMF1	-2.77016	-0.316378	0.00710186	0.0331228
7155_at	TOP2B	-2.589	-0.279151	0.0110315	0.0406533
7157_at	TP53	-2.50082	-0.256285	0.0135478	0.0455349
7158_at	TP53BP1	-3.46027	-0.360627	0.00123676	0.0184374
7175_at	TPR	-2.61626	-0.297462	0.0103236	0.0392388
7182_at	NR2C2	-2.53633	-0.186494	0.0127958	0.0442578
7187_at	TRAF3	-2.73542	-0.221449	0.00761146	0.0340592
7248_at	TSC1	-2.9171	-0.298154	0.00506104	0.028656
7249_at	TSC2	-2.81957	-0.280861	0.00768304	0.0341232
7251_at	TSG101	-2.81801	-0.233312	0.00653117	0.0319858
7259_at	TSPYL1	-3.53544	-0.205231	0.000709469	0.0161884
7267_at	TTC3	-2.6899	-0.366046	0.0086872	0.0361052
728411_at	GUSBP1	-2.71052	-0.303644	0.00865112	0.0360244
728621_at	CCDC30	-2.60824	-0.603099	0.0103872	0.0393516
728780_at	ANKDD1B	-2.88911	-0.391723	0.00525237	0.0290803
7289_at	TULP3	-3.78287	-0.39417	0.000477653	0.0155409
7296_at	TXNRD1	-3.37361	-0.265704	0.00152752	0.019327
729967_at	MORN2	-3.44052	-0.696217	0.00120609	0.018256
730102_at	LOC730102	-3.19764	-0.379906	0.00238001	0.0217219
7314_at	UBB	-4.06398	-0.193544	0.000211701	0.013579
7318_at	UBA7	-3.09299	-0.349374	0.0029026	0.0230958
7351_at	UCP2	-3.57804	-0.451288	0.00087133	0.0166167
7358_at	UGDH	-3.74622	-0.536025	0.000538074	0.0155409
7389_at	UROD	-2.53954	-0.183593	0.014869	0.0477288
7398_at	USP1	-3.18885	-0.241704	0.00235767	0.0217219
7402_at	UTRN	-4.30806	-0.438871	0.00011578	0.012931
7419_at	VDAC3	-2.65675	-0.2968	0.0093392	0.0373909
7430_at	EZR	-2.72372	-0.252232	0.00808317	0.0349344
7433_at	VIPR1	-3.58746	-0.397121	0.00137976	0.0188498
7444_at	VRK2	-2.43652	-0.295428	0.0159642	0.0496769
7465_at	WEE1	-2.69403	-0.322798	0.00857072	0.0358713
7477_at	WNT7B	-2.9216	-0.262433	0.00606571	0.0308252
7485_at	WRB	-3.1154	-0.32538	0.00288776	0.0230935
7511_at	XPNPEP1	-2.52672	-0.191467	0.013322	0.0451569
7515_at	XRCC1	-2.48712	-0.174431	0.014103	0.0464777
7531_at	YWHAE	-3.50104	-0.22836	0.000772948	0.0163218
7551_at	ZNF3	-4.53983	-0.45063	6.14788e-05	0.0114745
7568_at	ZNF20	-2.74185	-0.268621	0.00790416	0.0345466
757_at	TMEM50B	-3.2606	-0.434356	0.00194714	0.0204775
7572_at	ZNF24	-2.48798	-0.275977	0.0139834	0.046294
7581_at	ZNF33A	-2.80219	-0.331098	0.00652127	0.0319796
7586_at	ZKSCAN1	-3.62247	-0.545042	0.00080956	0.0165192
7594_at	ZNF43	-2.85616	-0.249466	0.00563234	0.0300219
7597_at	ZBTB25	-2.71092	-0.291377	0.00841631	0.0355477
7637_at	ZNF84	-2.66466	-0.249061	0.00946047	0.0376745
7644_at	ZNF91	-3.01853	-0.573485	0.00374559	0.0252494
767_at	CA8	-2.67609	-0.288287	0.00863116	0.0359717
7701_at	ZNF142	-3.1423	-0.254713	0.0021824	0.0211659
771_at	CA12	-3.07209	-0.604123	0.00340411	0.0244151
7728_at	ZNF175	-2.62832	-0.285851	0.0101338	0.0389451
7745_at	ZNF192	-2.56395	-0.285606	0.0119218	0.0423982
7754_at	ZNF204P	-4.44086	-0.804651	8.14836e-05	0.0119129
776_at	CACNA1D	-3.89258	-0.458369	0.000469449	0.0155409
780_at	DDR1	-3.32494	-0.392171	0.00162129	0.0194922
7802_at	DNALI1	-3.5262	-0.998022	0.000916644	0.0167525
7813_at	EVI5	-4.09534	-0.346743	0.000203564	0.013579
7818_at	DAP3	-2.75553	-0.238506	0.00686788	0.0326568
7840_at	ALMS1	-4.15821	-0.584422	0.000174434	0.013579
7841_at	MOGS	-2.97142	-0.349678	0.00474605	0.0277892
79018_at	C17orf39	-2.66305	-0.190377	0.00813924	0.0350234
79033_at	ERI3	-3.31604	-0.171913	0.00207222	0.0208156
79034_at	C7orf26	-2.52118	-0.260408	0.0144556	0.0470573
79038_at	ZFYVE21	-2.48965	-0.189001	0.0139046	0.0461283
79053_at	ALG8	-2.49399	-0.274884	0.0136414	0.0456748
79066_at	METTL16	-2.8068	-0.259235	0.00681844	0.032555
79068_at	FTO	-3.17339	-0.418933	0.00248313	0.0219442
79083_at	MLPH	-2.60731	-0.311356	0.0132444	0.0450178
79084_at	WDR77	-2.7399	-0.226632	0.00817409	0.0350968
79086_at	C19orf42	-2.8061	-0.35295	0.00652501	0.0319818
79091_at	METTL22	-2.57374	-0.174544	0.0102909	0.0391771
79096_at	C11orf49	-3.03619	-0.28317	0.00371561	0.02518
79102_at	RNF26	-2.48642	-0.165488	0.0150851	0.0481651
79135_at	APOO	-2.96716	-0.379076	0.00422018	0.0265313
7916_at	PRRC2A	-3.02635	-0.202224	0.00342205	0.02451
79161_at	C7orf23	-2.88017	-0.340962	0.0056391	0.0300354
79178_at	THTPA	-2.78693	-0.16652	0.00697021	0.0328807
79269_at	DCAF10	-2.91702	-0.192333	0.00489186	0.0282078
79411_at	GLB1L	-4.22388	-0.632771	0.00014514	0.013579
79443_at	FYCO1	-3.4785	-0.207205	0.0013295	0.0187908
79582_at	SPAG16	-3.13935	-0.339873	0.00267956	0.0224106
79583_at	TMEM231	-3.73157	-0.804543	0.000558091	0.0155409
79600_at	TCTN1	-3.66339	-0.642202	0.000675224	0.0161884
79611_at	ACSS3	-2.67826	-0.356682	0.00949666	0.0377457
79632_at	FAM184A	-3.21068	-0.272744	0.00230564	0.0216091
79645_at	EFCAB1	-2.4568	-0.602067	0.015233	0.0484168
79657_at	RPAP3	-2.51436	-0.245255	0.0131349	0.0447999
79659_at	DYNC2H1	-2.96998	-0.500057	0.00426704	0.0266437
79661_at	NEIL1	-3.26446	-0.265287	0.00193483	0.0204775
79665_at	DHX40	-3.66274	-0.343558	0.000650198	0.0160115
79666_at	PLEKHF2	-2.75113	-0.334881	0.00751749	0.0338613
79677_at	SMC6	-3.03473	-0.277813	0.00347566	0.024686
79695_at	GALNT12	-2.93062	-0.518531	0.00567297	0.0301085
79711_at	IPO4	-4.15096	-0.294148	0.000181412	0.013579
79726_at	WDR59	-2.61825	-0.183408	0.0104369	0.0394872
79730_at	NSUN7	-3.93111	-0.594744	0.000329851	0.0146039
79736_at	C17orf42	-2.96358	-0.313502	0.00448513	0.0270726
79738_at	BBS10	-4.03631	-0.276483	0.000240576	0.0137585
79739_at	TTLL7	-2.65732	-0.440817	0.00917447	0.0370552
79740_at	ZBBX	-2.48034	-0.688273	0.0141995	0.0466633
7976_at	FZD3	-3.71886	-0.439085	0.00062495	0.0158405
79770_at	TXNDC15	-3.19115	-0.237254	0.00271208	0.0225277
79780_at	CCDC82	-2.8971	-0.249356	0.00510832	0.0287453
79781_at	IQCA1	-2.83524	-0.570668	0.00594211	0.0306468
79789_at	CLMN	-4.19687	-0.830563	0.000153038	0.013579
79811_at	SLTM	-2.51899	-0.24501	0.013124	0.0447984
79819_at	WDR78	-2.81155	-0.702496	0.00627343	0.0314117
79829_at	NAA40	-2.86576	-0.344699	0.00596567	0.0306642
79834_at	PEAK1	-2.94114	-0.437551	0.00468729	0.0276172
79838_at	TMC5	-3.2913	-0.368121	0.0018904	0.0202786
79841_at	AGBL2	-3.43399	-0.861379	0.00119503	0.0182297
79846_at	C7orf63	-2.90755	-0.602847	0.00491985	0.0283031
79848_at	CSPP1	-4.19631	-0.758934	0.00015179	0.013579
79858_at	NEK11	-2.83494	-0.654892	0.00602815	0.0307678
79867_at	TCTN2	-4.17813	-0.790098	0.000164216	0.013579
79868_at	ALG13	-2.89674	-0.235292	0.00514825	0.0288028
79869_at	CPSF7	-2.4155	-0.2413	0.0154476	0.0487217
79871_at	RPAP2	-2.76414	-0.346503	0.00704384	0.0330449
79872_at	CBLL1	-2.83225	-0.218382	0.00585993	0.0304617
79876_at	UBA5	-5.0617	-0.212999	1.47664e-05	0.00982323
79879_at	CCDC134	-3.22953	-0.173244	0.00272947	0.0225871
79882_at	ZC3H14	-3.23826	-0.298797	0.00211583	0.0210016
79884_at	MAP9	-3.3493	-0.310728	0.00160063	0.0194373
79893_at	GGNBP2	-2.64159	-0.362869	0.00977129	0.0382979
7991_at	TUSC3	-3.20217	-0.376671	0.00237568	0.0217219
79925_at	SPEF2	-3.07601	-0.672953	0.00316055	0.023774
79932_at	KIAA0319L	-3.24903	-0.43549	0.00226149	0.021483
79947_at	DHDDS	-2.47619	-0.257137	0.014983	0.048001
79949_at	C10orf81	-2.83822	-0.639132	0.00570735	0.0301611
79963_at	ABCA11P	-3.33005	-0.21554	0.00215271	0.0210452
79970_at	ZNF767	-2.79109	-0.21548	0.00682091	0.0325589
79971_at	WLS	-4.04532	-0.411913	0.000248102	0.013848
79989_at	TTC26	-3.67903	-0.4964	0.000635944	0.0158989
80007_at	C10orf88	-3.00269	-0.206022	0.00379012	0.0253852
80011_at	FAM192A	-2.80403	-0.28581	0.00668822	0.0322374
80013_at	FAM188A	-2.57485	-0.178904	0.0117387	0.041997
80017_at	C14orf159	-2.47451	-0.242024	0.0142641	0.0467837
80063_at	ATF7IP2	-2.55649	-0.259594	0.0120282	0.0425699
80122_at	YSK4	-3.18849	-0.861796	0.00234708	0.0217087
80127_at	C14orf45	-3.72485	-0.725906	0.000558464	0.0155409
80129_at	C6orf97	-2.68341	-0.56066	0.00890014	0.0365372
80144_at	FRAS1	-2.86604	-0.311842	0.00582479	0.0303751
80173_at	IFT74	-3.46184	-0.483137	0.00113638	0.018016
80176_at	SPSB1	-4.13302	-0.17373	0.00018307	0.013579
80184_at	CEP290	-3.25272	-0.233692	0.00201445	0.0206064
80195_at	C10orf57	-3.6071	-0.409087	0.000763674	0.0162536
80208_at	SPG11	-2.64043	-0.3165	0.00970401	0.0381702
8021_at	NUP214	-3.34549	-0.335757	0.00159877	0.0194373
80210_at	ARMC9	-2.93414	-0.326133	0.00464378	0.0275262
80212_at	CCDC92	-3.26933	-0.40197	0.00203881	0.0206677
80217_at	WDR96	-3.03333	-0.886391	0.00351111	0.0247702
80237_at	ELL3	-4.63168	-0.243122	5.5215e-05	0.0112037
80258_at	EFHC2	-3.42785	-0.690589	0.00124915	0.0184564
80279_at	CDK5RAP3	-2.73683	-0.384262	0.00783827	0.0344329
8028_at	MLLT10	-2.94603	-0.309033	0.00457589	0.02738
80319_at	CXXC4	-3.59491	-0.427646	0.00111519	0.0179102
80349_at	WDR61	-4.24453	-0.373695	0.000154478	0.013579
8050_at	PDHX	-2.66288	-0.262013	0.0089043	0.0365391
80700_at	UBXN6	-2.44864	-0.16988	0.0160199	0.0497495
80705_at	TSGA10	-2.75646	-0.457819	0.00727893	0.0334948
80724_at	ACAD10	-3.13926	-0.219733	0.0029155	0.0230958
80736_at	SLC44A4	-3.53517	-0.317209	0.000952185	0.0169575
80737_at	C6orf27	-2.74217	-0.407122	0.00778617	0.0343043
80775_at	TMEM177	-3.79816	-0.219718	0.000504604	0.0155409
80817_at	KIAA1712	-3.40664	-0.268058	0.00133809	0.0187939
80824_at	DUSP16	-2.8784	-0.255872	0.0057698	0.0302562
8086_at	AAAS	-2.75546	-0.244637	0.00728369	0.0334948
80862_at	ZNRD1-AS1	-3.10465	-0.392917	0.00338821	0.0243832
8087_at	FXR1	-3.31863	-0.29883	0.00173084	0.0198803
8089_at	YEATS4	-3.02729	-0.350544	0.0035623	0.0248444
8100_at	IFT88	-3.42163	-0.472966	0.00127001	0.0185
81031_at	SLC2A10	-2.91751	-0.294454	0.00536076	0.0294327
81037_at	CLPTM1L	-2.83347	-0.369613	0.00625543	0.0313614
8106_at	PABPN1	-2.51801	-0.227917	0.012707	0.0440927
813_at	CALU	-2.84828	-0.369297	0.00568637	0.0301134
81533_at	ITFG1	-2.81494	-0.394655	0.00638732	0.0316846
81552_at	VOPP1	-2.75002	-0.322718	0.00841462	0.0355477
81556_at	C15orf44	-4.45094	-0.335184	7.55854e-05	0.0118533
81566_at	CSRNP2	-2.70322	-0.210838	0.00811004	0.0349969
81567_at	TXNDC5	-2.85063	-0.421556	0.00617148	0.0311785
81571_at	NCRNA00287	-3.92872	-0.44235	0.000295139	0.0143285
81573_at	ANKRD13C	-3.25614	-0.328471	0.00197347	0.0204832
81603_at	TRIM8	-2.67635	-0.353994	0.010223	0.0390897
81618_at	ITM2C	-2.60144	-0.240023	0.0136142	0.0456215
81622_at	UNC93B1	-3.06877	-0.358792	0.00346059	0.0246411
81627_at	TRMT1L	-2.92211	-0.3825	0.00481477	0.0280336
8165_at	AKAP1	-2.55432	-0.294452	0.0122928	0.0431685
81847_at	RNF146	-2.77707	-0.244158	0.00695194	0.0328271
81855_at	SFXN3	-3.16699	-0.309111	0.00263334	0.0222885
81887_at	LAS1L	-3.33925	-0.234119	0.00171222	0.0198332
8189_at	SYMPK	-3.99613	-0.215683	0.000269627	0.0140479
8228_at	PNPLA4	-3.26803	-0.241291	0.00197469	0.0204832
8237_at	USP11	-3.74027	-0.311179	0.000585869	0.0156548
8243_at	SMC1A	-2.87006	-0.322207	0.00547426	0.029717
825_at	CAPN3	-3.1702	-0.32904	0.00239344	0.0217219
8295_at	TRRAP	-3.34055	-0.346251	0.00164633	0.0195991
8310_at	ACOX3	-2.72841	-0.333916	0.00839507	0.0354974
8325_at	FZD8	-2.47399	-0.192971	0.0143959	0.0469587
83450_at	LRRC48	-3.33348	-0.855647	0.00158519	0.0194103
83451_at	ABHD11	-3.06153	-0.223901	0.00324949	0.0240196
83473_at	KATNAL2	-2.8686	-0.25883	0.00565451	0.0301075
8349_at	HIST2H2BE	-3.72303	-0.288345	0.000666014	0.0161485
83538_at	TTC25	-3.58954	-0.822658	0.000801254	0.0165192
83539_at	CHST9	-3.56185	-0.870088	0.00084785	0.0165435
83544_at	DNAL1	-4.47976	-0.519308	7.83833e-05	0.0119129
83659_at	TEKT1	-3.00074	-0.824377	0.00392705	0.0257068
83661_at	MS4A8B	-3.28103	-1.01069	0.00179328	0.0200061
83692_at	CD99L2	-2.46268	-0.177788	0.0137035	0.0458029
83693_at	HSDL1	-4.10834	-0.171192	0.000269515	0.0140479
83696_at	TRAPPC9	-2.58045	-0.27787	0.011958	0.042442
83699_at	SH3BGRL2	-2.70079	-0.352435	0.00992769	0.0385582
83752_at	LONP2	-2.66772	-0.326297	0.00923166	0.0371656
8382_at	NME5	-3.91439	-0.836812	0.000327622	0.0145921
83852_at	SETDB2	-4.38722	-0.302438	0.00011014	0.012931
83853_at	ROPN1L	-3.0782	-1.03418	0.00309163	0.0235458
83861_at	RSPH3	-3.5675	-0.455127	0.000863876	0.0165706
83894_at	TTC29	-2.89705	-0.602255	0.00514503	0.0287929
83935_at	TMEM133	-4.56813	-0.444396	5.7643e-05	0.0113776
83941_at	TM2D1	-2.4872	-0.168066	0.0135798	0.0455925
83986_at	ITFG3	-3.1861	-0.202785	0.0026317	0.0222885
8399_at	PLA2G10	-2.58568	-0.521956	0.0112998	0.0412799
8404_at	SPARCL1	-2.64136	-0.535003	0.0105498	0.0397219
84058_at	WDR54	-3.41172	-0.722704	0.00133419	0.0187939
84071_at	ARMC2	-2.83662	-0.618616	0.0059522	0.0306501
84125_at	LRRIQ1	-2.83142	-0.707004	0.00595983	0.0306501
84129_at	ACAD11	-4.07205	-0.482183	0.00024142	0.0137585
84140_at	FAM161A	-3.52295	-0.415551	0.00104153	0.0174209
84142_at	FAM175A	-2.46103	-0.321905	0.0150193	0.0480506
84146_at	ZNF644	-2.55815	-0.330016	0.0119764	0.0424484
84154_at	RPF2	-2.62229	-0.517484	0.0098184	0.0383409
84164_at	ASCC2	-2.8225	-0.336355	0.0063479	0.0315843
84181_at	CHD6	-2.91511	-0.37919	0.00537897	0.0294979
84182_at	FAM188B	-3.23384	-0.429982	0.00209333	0.02091
84223_at	IQCG	-3.91759	-0.872952	0.000332618	0.0146039
84236_at	RHBDD1	-2.74615	-0.191734	0.00786173	0.0344527
84267_at	C9orf64	-4.90984	-0.318381	2.44344e-05	0.00982323
84282_at	RNF135	-3.46274	-0.186856	0.00108785	0.0177464
84286_at	TMEM175	-3.88135	-0.314436	0.000247912	0.013848
84288_at	EFCAB2	-2.87302	-0.523768	0.00533264	0.0293764
84303_at	CHCHD6	-2.60866	-0.173092	0.011615	0.041867
84314_at	TMEM107	-2.96499	-0.324589	0.00430902	0.0267121
84332_at	DYDC2	-2.60297	-0.670463	0.0107244	0.0400905
84340_at	GFM2	-3.40269	-0.369659	0.00137891	0.0188498
8443_at	GNPAT	-5.15149	-0.420046	1.20459e-05	0.00982323
84436_at	ZNF528	-4.0025	-0.473837	0.000293389	0.0143285
84450_at	ZNF512	-2.80132	-0.285657	0.00682593	0.032575
84455_at	EFCAB7	-2.99115	-0.261835	0.0040656	0.0261125
8449_at	DHX16	-2.54462	-0.221973	0.0134504	0.0453786
84498_at	FAM120B	-3.69418	-0.318259	0.000648128	0.0159909
84501_at	SPIRE2	-3.20234	-0.181439	0.00183945	0.0200924
84513_at	PPAPDC1B	-4.87886	-0.409645	2.39618e-05	0.00982323
84532_at	ACSS1	-3.15265	-0.268328	0.00358525	0.024902
84542_at	KIAA1841	-3.63468	-0.477307	0.000767473	0.0162536
84661_at	DPY30	-3.31508	-0.336128	0.00183027	0.0200622
84698_at	CAPS2	-3.52752	-0.642718	0.000940505	0.0168607
8470_at	SORBS2	-4.00265	-0.318464	0.000298911	0.0143285
84706_at	GPT2	-3.89032	-0.386397	0.000336879	0.0147109
84708_at	LNX1	-3.81229	-0.255726	0.00052739	0.0155409
84726_at	PRRC2B	-2.77832	-0.34507	0.0072355	0.0334852
84747_at	UNC119B	-3.15903	-0.285543	0.00259639	0.0222043
84749_at	USP30	-2.51835	-0.263999	0.0135282	0.0454966
84791_at	C1orf97	-3.51948	-0.249914	0.00120421	0.018256
84795_at	PYROXD2	-2.97506	-0.334995	0.0047416	0.0277886
8481_at	OFD1	-3.75733	-0.477135	0.000539395	0.0155409
84811_at	BUD13	-3.46068	-0.264632	0.0012785	0.0185206
84893_at	FBXO18	-2.56327	-0.24829	0.0118834	0.0423066
84902_at	CCDC123	-3.00898	-0.246684	0.00383872	0.0255243
84918_at	LRP11	-3.91746	-0.336833	0.00037892	0.0147966
84928_at	TMEM209	-3.17793	-0.310469	0.00235146	0.0217087
84942_at	WDR73	-3.33478	-0.293037	0.00168328	0.0197621
8498_at	RANBP3	-2.79477	-0.17039	0.0067751	0.0324267
84988_at	PPP1R16A	-2.47679	-0.188955	0.0152268	0.0484126
85016_at	C11orf70	-2.52026	-0.493557	0.0130331	0.0446686
8502_at	PKP4	-2.68238	-0.334381	0.0091389	0.036978
85025_at	TMEM60	-2.94188	-0.222201	0.0045035	0.0271513
8504_at	PEX3	-3.07695	-0.30689	0.00322091	0.0239854
8508_at	NIPSNAP1	-2.54995	-0.187257	0.0111388	0.0408884
8518_at	IKBKAP	-2.61072	-0.306335	0.0105319	0.0396939
85313_at	PPIL4	-3.09494	-0.278129	0.00301066	0.0233321
85369_at	FAM40A	-2.91075	-0.366835	0.00520634	0.0289235
8537_at	BCAS1	-3.08386	-0.384712	0.00343208	0.02451
85378_at	TUBGCP6	-3.24827	-0.203009	0.0016127	0.0194688
85391_at	SNORD14E	-3.11652	-0.911101	0.00286568	0.0230398
8544_at	PIR	-3.73026	-0.41684	0.000603287	0.015763
85444_at	LRRCC1	-3.18184	-0.245162	0.00237876	0.0217219
85451_at	UNK	-3.94214	-0.335983	0.000206132	0.013579
85453_at	TSPYL5	-3.34371	-0.387699	0.00163992	0.0195823
85457_at	KIAA1737	-3.77866	-0.450951	0.000563864	0.0155409
85476_at	GFM1	-2.8467	-0.315024	0.00581117	0.0303452
85477_at	SCIN	-3.60989	-0.491208	0.000766135	0.0162536
85478_at	CCDC65	-3.70731	-0.789569	0.000579799	0.0156548
8555_at	CDC14B	-3.00901	-0.283523	0.00435359	0.0268199
8558_at	CDK10	-2.81803	-0.254148	0.00658954	0.0320593
8559_at	PRPF18	-2.6299	-0.271467	0.0101884	0.0390257
8570_at	KHSRP	-2.71142	-0.19274	0.00780423	0.034341
8573_at	CASK	-2.91299	-0.262425	0.00491584	0.0282891
8574_at	AKR7A2	-3.84223	-0.278074	0.00047481	0.0155409
[truncated: 4,106 more rows]

## Sheet: LinearRegressionFDR05
EntrezID	GeneSymbol	T-statistic	Slope	P-value	FDR
10_at	NAT2	3.04147	0.0908814	0.00357928	0.0419503
100_at	ADA	3.17389	0.0834179	0.00263138	0.0409437
10002_at	NR2E3	3.02611	0.0689788	0.00388107	0.0426744
10003_at	NAALAD2	3.02403	0.0457804	0.00363841	0.0420346
100033413_at	SNORD116-1	-3.11793	-0.292775	0.00268228	0.0409437
100033416_at	SNORD116-4	-2.77528	-0.230869	0.00660426	0.0465696
100033418_at	SNORD116-6	-2.70623	-0.269213	0.00777719	0.0484834
100033420_at	SNORD116-8	-2.74724	-0.288997	0.00703354	0.0471378
100033425_at	SNORD116-13	-3.50349	-0.116053	0.00096646	0.0392275
100033431_at	SNORD116-20	-2.65501	-0.270168	0.0085784	0.0498016
100033434_at	SNORD116-23	-2.68663	-0.179884	0.00793951	0.0488473
100033435_at	SNORD116-24	-2.6879	-0.284582	0.00795777	0.0488788
100033436_at	SNORD116-25	-3.0375	-0.0837277	0.00419963	0.0428375
100033438_at	SNORD116-26	-3.43168	-0.13024	0.000947493	0.0392275
100033439_at	SNORD116-27	-3.03243	-0.0395358	0.0036964	0.042207
100033453_at	SNORD115-15	2.90727	0.0201848	0.00466371	0.043501
100033821_at	SNORD116-29	-3.31815	-0.167023	0.00131844	0.0393556
100036563_at	SNORD115-24	2.84035	0.131812	0.00595703	0.0454304
10004_at	NAALADL1	2.86446	0.0658537	0.00579113	0.045047
100049716_at	LOC100049716	-3.10744	-0.0792795	0.00388411	0.0426744
10005_at	ACOT8	-2.86463	-0.051182	0.00473143	0.0435968
10008_at	KCNE3	-3.25552	-0.149177	0.00208293	0.0403296
100126355_at	MIR365-1	3.04483	0.0932451	0.00346504	0.0417376
100128327_at	BET3L	2.92167	0.130402	0.0048922	0.0440004
100128374_at	LOC100128374	3.26988	0.0749989	0.00191304	0.0393556
100129924_at	LOC100129924	2.86526	0.0720321	0.00600494	0.0455955
10013_at	HDAC6	-3.95235	-0.083679	0.000445483	0.0391545
100130071_at	LOC100130071	3.18409	0.103246	0.00242856	0.0409044
100130264_at	LOC100130264	3.28797	0.0859225	0.0018731	0.0393556
100130274_at	LOC100130274	2.80246	0.0610611	0.00647701	0.0464282
100130348_at	LOC100130348	2.92948	0.0791907	0.00500167	0.0441296
100130370_at	LOC100130370	2.91648	0.091391	0.00507225	0.0442392
100130519_at	TMEM221	2.82903	0.0925868	0.00616921	0.0458581
100131137_at	BSPH1	3.35031	0.12146	0.00155309	0.0393556
100131726_at	LOC100131726	3.67657	0.0981353	0.000698154	0.0391545
100132354_at	LOC100132354	2.7616	0.120121	0.0072069	0.0474775
100132948_at	FAM27C	2.69782	0.107647	0.00863091	0.0498406
100133207_at	LOC100133207	2.69766	0.0480393	0.0083462	0.0494023
100133941_at	CD24	-2.95434	-0.101041	0.00416557	0.0428375
100141515_at	C17orf99	2.94855	0.0988706	0.00462541	0.0434723
100170841_at	C17orf96	2.77471	0.0534086	0.00713528	0.0473693
100192379_at	LOC100192379	3.66171	0.12753	0.000704246	0.0391545
1002_at	CDH4	2.99994	0.0588472	0.00399789	0.042801
10024_at	TROAP	2.77162	0.0857586	0.00711683	0.0472808
100287569_at	NCRNA00173	2.81575	0.0930337	0.0064377	0.0463219
100287593_at	LOC100287593	3.6091	0.0502843	0.000814471	0.0391545
100287841_at	LOC100287841	-3.91361	-0.182415	0.0003808	0.0391545
100287896_at	LOC100287896	-4.17054	-0.120908	0.000202981	0.0373221
100288144_at	LOC100288144	3.07766	0.108432	0.00332508	0.0414733
100288801_at	FRG2C	3.67424	0.0971447	0.000462371	0.0391545
100288960_at	PRSS43	2.77433	0.121596	0.00700508	0.0471056
1003_at	CDH5	3.61045	0.0842229	0.000818203	0.0391545
100302135_at	MIR320C1	2.92209	0.113086	0.0046093	0.0434242
100302743_at	SNORA80B	2.87485	0.0801545	0.00543227	0.0446265
100303728_at	LOC100303728	3.64135	0.0832925	0.000704509	0.0391545
100379141_at	SNORA70D	3.24863	0.0893308	0.0020123	0.0400569
10039_at	PARP3	-3.70743	-0.115358	0.000629995	0.0391545
1004_at	CDH6	3.01401	0.111845	0.00387181	0.042644
10040_at	TOM1L1	-3.23929	-0.150439	0.00210483	0.0403626
1005_at	CDH7	2.75756	0.070459	0.00718329	0.0474719
10050_at	SLC17A4	2.81695	0.092096	0.00627986	0.0461719
100505499_at	LOC100505499	2.81345	0.0776603	0.00649874	0.0464562
100505501_at	LOC100505501	3.26831	0.0903432	0.0019468	0.0396123
100505506_at	LOC100505506	-2.79089	-0.0679998	0.00654997	0.0464857
100505510_at	LOC100505510	3.39906	0.0756779	0.00151495	0.0393556
100505593_at	LOC100505593	2.89305	0.0952563	0.00512991	0.0443934
100505741_at	LOC100505741	2.79198	0.0329202	0.00642643	0.0463219
100505910_at	LOC100505910	2.95789	0.0992963	0.00435918	0.0429181
100505945_at	LOC100505945	2.81275	0.0476775	0.00609492	0.0457114
100505979_at	LOC100505979	2.6901	0.125328	0.0087162	0.0499222
100506072_at	LOC100506072	2.89789	0.10255	0.0050957	0.0442697
100506237_at	LOC100506237	2.80344	0.074915	0.00663562	0.0466182
100506271_at	LOC100506271	3.09833	0.104516	0.00310278	0.0413384
100506341_at	LOC100506341	-3.65706	-0.126342	0.000682467	0.0391545
100506485_at	LOC100506485	2.64586	0.0799072	0.00851753	0.0496925
100506592_at	LOC100506592	-3.33824	-0.107539	0.00167542	0.0393556
100506667_at	LOC100506667	2.87044	0.133767	0.00569499	0.0449608
100506730_at	LOC100506730	-4.18728	-0.147689	0.000167085	0.0373221
100506822_at	LOC100506822	2.94503	0.085484	0.00459029	0.0434242
100507530_at	LOC100507530	2.75705	0.0595269	0.00735703	0.047679
10053_at	AP1M2	-3.43781	-0.105377	0.00138753	0.0393556
10058_at	ABCB6	-3.00174	-0.0692098	0.0047677	0.0436462
1006_at	CDH8	2.89065	0.0860095	0.00491234	0.0440462
10078_at	TSSC4	3.10148	0.070864	0.00296689	0.0411845
10079_at	ATP9A	-3.25203	-0.12582	0.00214152	0.0403999
1008_at	CDH10	3.62766	0.102668	0.000721442	0.0391545
10089_at	KCNK7	2.96497	0.0893336	0.00432651	0.0428809
101_at	ADAM8	2.78371	0.106454	0.00772599	0.0483446
1012_at	CDH13	2.67378	0.069677	0.00862877	0.0498406
10133_at	OPTN	-2.95324	-0.0738628	0.00608924	0.0457114
1014_at	CDH16	2.83306	0.0702893	0.00602828	0.0456344
10147_at	SUGP2	-2.72681	-0.0745427	0.00868569	0.0498688
10152_at	ABI2	-2.84426	-0.0986257	0.00597536	0.0455254
1016_at	CDH18	2.84381	0.103141	0.00580599	0.0450499
10160_at	FARP1	-3.54965	-0.0908572	0.000939584	0.0392093
10170_at	DHRS9	-2.90411	-0.119893	0.00503788	0.0441923
10178_at	ODZ1	3.19974	0.104137	0.00219531	0.0405321
10180_at	RBM6	-3.09826	-0.109357	0.00321527	0.0413384
10198_at	MPHOSPH9	-2.98613	-0.081741	0.00415541	0.0428335
10215_at	OLIG2	2.74824	0.0514248	0.00768532	0.0483085
10219_at	KLRG1	2.88147	0.0989753	0.00539586	0.0446265
1022_at	CDK7	-2.97218	-0.112611	0.00351817	0.0419359
10235_at	RASGRP2	3.2982	0.101023	0.00193552	0.0394882
10241_at	CALCOCO2	-3.26681	-0.0652223	0.00200583	0.0400294
10244_at	RABEPK	-2.74379	-0.0449797	0.00868244	0.0498688
10246_at	SLC17A2	2.78179	0.118554	0.00691357	0.0469275
10247_at	HRSP12	-2.83644	-0.0711781	0.0062031	0.0458885
10255_at	HCG9	2.70089	0.0850018	0.00849279	0.0496217
10256_at	CNKSR1	-3.11932	-0.076906	0.00352734	0.0419366
10267_at	RAMP1	2.80191	0.059544	0.00659201	0.0465389
10272_at	FSTL3	3.84402	0.0836631	0.00042005	0.0391545
10277_at	UBE4B	-2.9441	-0.0615402	0.00468633	0.0435223
1028_at	CDKN1C	2.81229	0.0488324	0.00641886	0.0463214
10287_at	RGS19	2.91547	0.0734569	0.00537085	0.0446265
10290_at	SPEG	2.88525	0.0609074	0.00532117	0.044558
10297_at	APC2	2.72017	0.0525177	0.00838765	0.0494023
10299_at	2019-03-06	-2.90502	-0.0778564	0.00497187	0.0441037
10314_at	LANCL1	-3.15009	-0.103165	0.00258904	0.0409437
10329_at	TMEM5	-2.81554	-0.0840493	0.00658954	0.0465389
10344_at	CCL26	2.9677	0.107338	0.00427348	0.0428809
10350_at	ABCA9	2.7126	0.0785524	0.0079595	0.0488788
1036_at	CDO1	2.70223	0.0776765	0.00844981	0.0495319
10363_at	HMG20A	-3.12838	-0.0867725	0.00306226	0.0413292
10381_at	TUBB3	2.88594	0.0825506	0.00566521	0.0449053
10423_at	CDIPT	-3.27881	-0.0481357	0.0022398	0.0406969
10436_at	EMG1	-3.09127	-0.0828718	0.00320312	0.0413384
10444_at	ZER1	-2.91056	-0.0790088	0.00529027	0.044558
10446_at	LRRN2	2.7119	0.106842	0.00846916	0.0495423
1045_at	CDX2	3.14242	0.0769475	0.00273343	0.041005
10458_at	BAIAP2	-3.20418	-0.0786013	0.00242914	0.0409044
10459_at	MAD2L2	2.71722	0.0563015	0.00836282	0.0494023
10464_at	PIBF1	-2.93294	-0.115545	0.00483577	0.0438418
10481_at	HOXB13	2.81911	0.0756447	0.00629627	0.0461719
10489_at	LRRC41	-2.72758	-0.0717589	0.00767387	0.0483085
10497_at	UNC13B	-3.08986	-0.082447	0.00336945	0.041672
10501_at	SEMA6B	3.31404	0.0837194	0.00181789	0.0393556
10514_at	MYBBP1A	-2.96717	-0.0577028	0.00356744	0.0419503
10519_at	CIB1	-3.58177	-0.105465	0.000857552	0.0391545
10521_at	DDX17	-2.75739	-0.0875087	0.00711655	0.0472808
10525_at	HYOU1	-2.758	-0.0817728	0.00631776	0.0462857
10529_at	NEBL	-3.33242	-0.0982982	0.00169388	0.0393556
10544_at	PROCR	4.39661	0.0964911	9.45898e-05	0.0373221
10548_at	TM9SF1	-2.96565	-0.0799814	0.00444602	0.0431633
10554_at	AGPAT1	-3.21764	-0.0804473	0.00204697	0.0402392
1056_at	CEL	-2.78166	-0.0845277	0.00628419	0.0461719
10570_at	DPYSL4	2.85953	0.0571603	0.00577816	0.0450053
10579_at	TACC2	-2.85335	-0.0935714	0.00757772	0.0481339
1058_at	CENPA	3.57062	0.116488	0.000908687	0.0391545
10590_at	SCGN	3.29879	0.140986	0.0018279	0.0393556
10594_at	PRPF8	-2.9429	-0.107936	0.00470522	0.0435586
10612_at	TRIM3	-3.61507	-0.0854818	0.000836426	0.0391545
10618_at	TGOLN2	-2.80097	-0.0803447	0.0066636	0.0466271
1062_at	CENPE	2.77214	0.0484265	0.00724009	0.0475024
10623_at	POLR3C	-2.87811	-0.086883	0.00575307	0.0450053
1063_at	CENPF	2.7393	0.0760456	0.00742606	0.0477178
10636_at	RGS14	2.90813	0.0600294	0.00576789	0.0450053
10642_at	IGF2BP1	2.87774	0.0781551	0.00546418	0.0446525
10643_at	IGF2BP3	3.06202	0.0892103	0.00332176	0.0414733
10650_at	SLMO1	3.82834	0.0544148	0.000452633	0.0391545
1066_at	CES1	-3.12812	-0.261489	0.00297543	0.0411845
10665_at	C6orf10	2.76421	0.127142	0.00705887	0.0471521
10667_at	FARS2	-2.99469	-0.100756	0.00384403	0.042644
10682_at	EBP	-3.04167	-0.0666188	0.0039685	0.042801
10714_at	POLD3	-3.04127	-0.0833378	0.00365733	0.0420436
10718_at	NRG3	2.72376	0.0959613	0.00812054	0.0491081
10723_at	SLC12A7	-3.08201	-0.0987672	0.00314044	0.0413384
10728_at	PTGES3	-2.75039	-0.113615	0.00742165	0.0477137
10753_at	CAPN9	-4.40993	-0.244208	8.08271e-05	0.0373221
10763_at	NES	3.03915	0.0964111	0.00363262	0.0420346
10777_at	ARPP21	2.76874	0.0929987	0.00723442	0.0475002
10778_at	ZNF271	-2.74865	-0.0730831	0.00748705	0.0478226
10781_at	ZNF266	-2.74118	-0.0992465	0.00812471	0.0491081
10814_at	CPLX2	3.09371	0.0854962	0.0031079	0.0413384
10840_at	ALDH1L1	-3.17676	-0.105585	0.0025187	0.0409437
10841_at	FTCD	2.91116	0.0676384	0.00509604	0.0442697
10842_at	C7orf16	2.8332	0.0965403	0.00602896	0.0456344
10844_at	TUBGCP2	-2.89016	-0.106316	0.00557069	0.0447438
10847_at	SRCAP	-2.79223	-0.0783263	0.00576073	0.0450053
10856_at	RUVBL2	-2.78803	-0.0875391	0.00694399	0.0469555
10859_at	LILRB1	2.73652	0.0814793	0.00789138	0.0487413
10870_at	HCST	3.02418	0.097506	0.00372903	0.0423006
10880_at	ACTL7B	3.33737	0.115767	0.00166422	0.0393556
10882_at	C1QL1	2.89254	0.0617428	0.0051327	0.0443934
10894_at	LYVE1	3.00363	0.0896383	0.003975	0.042801
10897_at	YIF1A	-3.96589	-0.0961811	0.000287727	0.0385873
10903_at	MTMR11	3.25742	0.0820404	0.00210597	0.0403626
10910_at	SUGT1	-3.60385	-0.0764054	0.000815191	0.0391545
10911_at	UTS2	3.09259	0.0663039	0.00304018	0.0413292
10916_at	MAGED2	-3.38464	-0.168669	0.00155457	0.0393556
10920_at	COPS8	-2.80063	-0.0641492	0.00657155	0.0465052
10924_at	SMPDL3A	-4.14428	-0.0910532	0.000111099	0.0373221
10930_at	APOBEC2	3.24908	0.0809964	0.00213021	0.0403999
10935_at	PRDX3	-2.968	-0.0861003	0.00415393	0.0428335
10942_at	PRSS21	2.74325	0.0725163	0.007587	0.0481339
10945_at	KDELR1	-2.87964	-0.0828271	0.00454101	0.0433495
10978_at	CLP1	2.93802	0.0525972	0.00386726	0.042644
10981_at	RAB32	3.33926	0.05917	0.00164961	0.0393556
10989_at	IMMT	-3.40856	-0.0715312	0.00142092	0.0393556
11004_at	KIF2C	3.20555	0.0783701	0.00243292	0.0409044
11006_at	LILRB4	3.27395	0.125827	0.00240345	0.0409044
1101_at	CHAD	-3.56196	-0.13127	0.000897198	0.0391545
11013_at	TMSB15A	2.85614	0.0521223	0.00500773	0.0441416
11016_at	ATF7	-3.24446	-0.116669	0.00163046	0.0393556
11018_at	TMED1	3.04731	0.0520967	0.00343555	0.0416764
11034_at	DSTN	-2.88939	-0.121664	0.00546607	0.0446525
11046_at	SLC35D2	-3.01939	-0.169888	0.00357419	0.0419503
11055_at	ZPBP	3.25335	0.0922113	0.00177625	0.0393556
11057_at	ABHD2	-3.07323	-0.0816219	0.00329851	0.0413384
11061_at	LECT1	2.99797	0.0922169	0.00387029	0.042644
11063_at	SOX30	2.68752	0.0761883	0.00863764	0.0498406
11065_at	UBE2C	3.38605	0.0857944	0.00148448	0.0393556
11068_at	CYB561D2	-3.80726	-0.0740091	0.000310152	0.0391545
11085_at	ADAM30	2.99543	0.0718121	0.00393099	0.042747
11092_at	C9orf9	-2.79236	-0.132738	0.00684548	0.0467885
11095_at	ADAMTS8	3.54777	0.0904529	0.000961124	0.0392275
11112_at	HIBADH	-3.12405	-0.113715	0.00295229	0.0411845
11113_at	CIT	-4.99951	-0.0829139	2.03605e-05	0.0357612
11116_at	FGFR1OP	-4.05807	-0.105009	0.000244761	0.0373221
1113_at	CHGA	3.2401	0.061589	0.00209852	0.0403296
11130_at	ZWINT	3.14108	0.0843901	0.00284939	0.04105
11138_at	TBC1D8	-3.65503	-0.19579	0.000742381	0.0391545
1114_at	CHGB	2.70852	0.0811636	0.00846326	0.0495372
11141_at	IL1RAPL1	2.96591	0.0944922	0.00418516	0.0428375
11147_at	HHLA3	-3.06824	-0.0686602	0.00269015	0.040951
11188_at	NISCH	-3.16678	-0.0709964	0.00255713	0.0409437
11189_at	CELF3	2.83604	0.0819697	0.00603378	0.0456344
11196_at	SEC23IP	-2.72797	-0.0809737	0.00814507	0.0491081
11211_at	FZD10	2.94309	0.0624752	0.00480609	0.0437335
11215_at	AKAP11	-3.47753	-0.0780847	0.00115569	0.0392275
1123_at	CHN1	3.72363	0.0866477	0.000601314	0.0391545
11230_at	PRAF2	-3.69096	-0.110133	0.000628124	0.0391545
11238_at	CA5B	-3.58463	-0.132333	0.000849907	0.0391545
112401_at	BIRC8	2.8478	0.0596836	0.00581126	0.0450499
11249_at	NXPH2	3.75279	0.11613	0.000542916	0.0391545
11255_at	HRH3	2.70565	0.062438	0.00833867	0.0494023
11257_at	TP53TG1	-2.89188	-0.109322	0.00489419	0.0440004
112574_at	SNX18	2.78674	0.0592733	0.00669153	0.0466681
11259_at	FILIP1L	2.89404	0.0667891	0.00497479	0.0441037
11273_at	ATXN2L	-2.95859	-0.0797332	0.00415813	0.0428335
112752_at	C14orf179	-2.68901	-0.105993	0.0087385	0.0499629
112802_at	KRT71	4.18276	0.118867	0.00017125	0.0373221
112937_at	GLB1L3	2.91344	0.0883459	0.00500805	0.0441416
112942_at	CCDC104	-3.51406	-0.12547	0.00106043	0.0392275
113_at	ADCY7	3.39564	0.071665	0.00156321	0.0393556
113091_at	PTH2	3.187	0.104972	0.00251179	0.0409437
11314_at	CD300A	3.01857	0.14463	0.00481867	0.0438075
11315_at	PARK7	-2.72171	-0.0797445	0.00821484	0.0491898
113201_at	CASC4	-2.9298	-0.0979134	0.00481472	0.0437918
113220_at	KIF12	2.94537	0.0656314	0.00439567	0.0430111
113235_at	SLC46A1	-3.19767	-0.0819502	0.00186416	0.0393556
113246_at	C12orf57	-3.47433	-0.113505	0.00120153	0.0392275
11325_at	DDX42	-2.92157	-0.102294	0.0050983	0.0442697
113263_at	GLCCI1	-4.1765	-0.113278	0.000181097	0.0373221
113277_at	TMEM106A	-3.06415	-0.0762398	0.00308165	0.0413292
1133_at	CHRM5	3.61514	0.0747581	0.000793317	0.0391545
11336_at	EXOC3	-2.94049	-0.0771259	0.00512186	0.0443881
11338_at	U2AF2	-2.73728	-0.0574286	0.00770596	0.0483085
11343_at	MGLL	-4.07981	-0.125488	0.000341731	0.0391545
1136_at	CHRNA3	2.81746	0.0785646	0.0065279	0.0464795
1137_at	CHRNA4	2.70361	0.0651256	0.008325	0.0494023
113746_at	ODF3	2.71843	0.0690909	0.00785792	0.0486639
113791_at	PIK3IP1	-3.15411	-0.0841078	0.00211046	0.0403626
113878_at	DTX2	-2.9279	-0.09672	0.00474541	0.0436034
114038_at	C21orf84	2.9535	0.0851915	0.00429789	0.0428809
114043_at	C21orf90	3.08542	0.113374	0.00326997	0.0413384
114049_at	WBSCR22	-2.78776	-0.0661163	0.00687827	0.0468934
114088_at	TRIM9	3.07459	0.0753654	0.00341042	0.0416764
114548_at	NLRP3	3.03207	0.100094	0.00391386	0.0427377
114609_at	TIRAP	-2.78426	-0.0649548	0.00588608	0.045238
114781_at	BTBD9	-2.92188	-0.0775929	0.00494434	0.0441037
114783_at	LMTK3	2.86035	0.0736252	0.00573306	0.0450053
114784_at	CSMD2	3.00812	0.0819463	0.00388718	0.0426744
114786_at	XKR4	4.11072	0.0884762	0.000203961	0.0373221
114787_at	GPRIN1	3.1619	0.0724949	0.00264889	0.0409437
114788_at	CSMD3	3.03644	0.106477	0.00352383	0.0419359
114791_at	TUBGCP5	-2.98096	-0.0836766	0.0043124	0.0428809
114795_at	TMEM132B	3.18557	0.0937568	0.00247146	0.0409044
114821_at	SCAND3	2.90405	0.0858479	0.00492203	0.0440772
114823_at	LENG8	-3.08864	-0.0961618	0.00347847	0.0417739
114879_at	OSBPL5	-3.55957	-0.0837184	0.00118636	0.0392275
114884_at	OSBPL10	-2.8097	-0.0804561	0.00726785	0.0475254
114900_at	C1QTNF4	2.90191	0.0451341	0.00533911	0.044558
114908_at	TMEM123	-3.14362	-0.0831756	0.00275957	0.0410262
114960_at	TSGA13	2.81716	0.092016	0.00642623	0.0463219
115_at	ADCY9	-3.44855	-0.0866878	0.00143734	0.0393556
115557_at	ARHGEF25	4.2147	0.0848656	0.00015445	0.0373221
115572_at	FAM46B	2.9051	0.108862	0.00526518	0.044558
115584_at	SLC5A11	3.08574	0.0831157	0.00314571	0.0413384
115761_at	ARL11	2.78438	0.0604654	0.00789265	0.0487413
115827_at	RAB3C	4.69752	0.0995286	3.90702e-05	0.0373221
115908_at	CTHRC1	3.40862	0.092258	0.00138159	0.0393556
116028_at	C16orf75	2.71025	0.0502769	0.00846819	0.0495423
116039_at	OSR2	3.17666	0.0949187	0.00252737	0.0409437
116085_at	SLC22A12	3.27418	0.0998677	0.00194288	0.0395735
116093_at	DIRC1	3.37863	0.121178	0.00146382	0.0393556
116123_at	FMO9P	3.47137	0.0928187	0.00106359	0.0392275
116138_at	KLHDC3	-3.46271	-0.0832286	0.0013054	0.0393556
116154_at	PHACTR3	3.37615	0.094453	0.00146182	0.0393556
116173_at	CMTM5	2.84065	0.0939708	0.00597895	0.0455254
116211_at	TM4SF19	3.06825	0.13317	0.00327175	0.0413384
116285_at	ACSM1	3.47338	0.0947632	0.00109605	0.0392275
1163_at	CKS1B	3.07396	0.0817196	0.0032803	0.0413384
116379_at	IL22RA2	2.95537	0.101141	0.00502781	0.0441506
116448_at	OLIG1	2.922	0.0413242	0.00482984	0.0438283
116534_at	MRGPRE	2.87304	0.0835051	0.00549456	0.0446525
116729_at	DYSFIP1	3.3832	0.0815236	0.00147509	0.0393556
117247_at	SLC16A10	3.02848	0.103166	0.00402683	0.042801
117286_at	CIB3	3.23432	0.0706673	0.00215899	0.0405058
117532_at	TMC2	2.934	0.0929226	0.00467675	0.0435223
117579_at	RLN3	3.08737	0.0878278	0.0032094	0.0413384
117581_at	TWIST2	3.27605	0.080416	0.00195984	0.0397118
1182_at	CLCN3	-2.97285	-0.0825875	0.0047718	0.0436462
118460_at	EXOSC6	3.11391	0.0533901	0.002938	0.0411845
118471_at	PRAP1	3.75682	0.111729	0.000520306	0.0391545
1186_at	CLCN7	-3.62983	-0.0967822	0.000851957	0.0391545
118738_at	ZNF488	3.22024	0.101241	0.00232125	0.0409044
118813_at	ZFYVE27	-2.73719	-0.0369557	0.00700741	0.0471056
118980_at	SFXN2	-4.6205	-0.127056	5.11224e-05	0.0373221
119_at	ADD2	2.69863	0.0822334	0.00851735	0.0496925
1191_at	CLU	-2.86569	-0.0829354	0.00520988	0.0444751
119369_at	NUDT9P1	2.85825	0.0718732	0.00548508	0.0446525
119559_at	SFXN4	-2.77839	-0.0637137	0.00773847	0.0483796
119679_at	OR52J3	3.19426	0.171417	0.00236034	0.0409044
119692_at	OR51S1	3.0708	0.126242	0.00327732	0.0413384
119694_at	OR51F2	2.75256	0.163	0.00732077	0.0476174
119772_at	OR52M1	2.73342	0.121459	0.0078519	0.0486639
120_at	ADD3	-3.57236	-0.106435	0.000871242	0.0391545
120114_at	FAT3	2.80059	0.0710744	0.00645497	0.0464119
120224_at	TMEM45B	-2.86305	-0.114924	0.00578818	0.045047
1203_at	CLN5	-3.96834	-0.153439	0.000289351	0.0385873
120400_at	FAM55A	2.99199	0.0862295	0.00392421	0.0427377
121214_at	SDR9C7	2.97569	0.0891367	0.00417871	0.0428375
121256_at	TMEM132D	2.7067	0.0693266	0.00844208	0.049516
1215_at	CMA1	3.03764	0.115147	0.00359628	0.0419581
121601_at	ANO4	3.0084	0.0815774	0.00378941	0.0423988
122664_at	TPPP2	2.95711	0.0765339	0.00431841	0.0428809
122706_at	PSMB11	2.85512	0.0815012	0.00569027	0.0449608
123016_at	TTC8	-2.77653	-0.0942133	0.00704695	0.0471521
123103_at	KLHL33	3.57094	0.138002	0.000877434	0.0391545
1232_at	CCR3	2.74723	0.100969	0.0077068	0.0483085
123346_at	HIGD2B	2.8154	0.064845	0.00625213	0.0460701
1236_at	CCR7	3.22944	0.103575	0.00221656	0.0405668
1237_at	CCR8	2.88869	0.11378	0.00533919	0.044558
123722_at	FSD2	3.25238	0.0654204	0.00204673	0.0402392
123970_at	C16orf78	3.22536	0.0711115	0.00206712	0.0402392
124056_at	NOXO1	3.87825	0.0592848	0.000365651	0.0391545
124221_at	PRSS30P	3.24822	0.0938134	0.00209829	0.0403296
124460_at	SNX20	2.76845	0.0993339	0.0078515	0.0486639
124535_at	HSF5	2.96515	0.0800386	0.00424692	0.0428809
124540_at	MSI2	-3.46562	-0.159511	0.00113841	0.0392275
124599_at	CD300LB	2.97171	0.085767	0.00430918	0.0428809
124626_at	ZPBP2	3.6635	0.101455	0.000685792	0.0391545
124857_at	WFIKKN2	3.38213	0.110311	0.00149312	0.0393556
124912_at	SPACA3	2.90525	0.106142	0.00502866	0.0441506
124925_at	SEZ6	2.71208	0.0674405	0.00822555	0.0491898
125206_at	SLC5A10	3.13196	0.0782864	0.00288118	0.0411845
125488_at	TTC39C	-4.08969	-0.0840536	0.000222045	0.0373221
125958_at	OR7D4	2.72569	0.0740138	0.00824253	0.0492122
126070_at	ZNF440	-3.35982	-0.156634	0.00157445	0.0393556
126123_at	IZUMO2	3.1307	0.0919785	0.00284162	0.04105
126204_at	NLRP13	3.0792	0.0867477	0.00324407	0.0413384
126248_at	WDR88	3.13573	0.0714017	0.00276824	0.0410419
126259_at	TMIGD2	3.59555	0.120397	0.000812864	0.0391545
126326_at	GIPC3	3.06464	0.0922796	0.00357652	0.0419503
126364_at	LRRC25	2.82166	0.114684	0.00700091	0.0471056
126402_at	CCDC105	3.8583	0.0746921	0.000397317	0.0391545
126541_at	OR10H4	2.70186	0.10916	0.00830699	0.0493692
126567_at	C2CD4C	2.79749	0.0547609	0.00669732	0.0466696
126755_at	LRRC38	3.40672	0.0926394	0.00135606	0.0393556
127018_at	LYPLAL1	-3.0824	-0.0603219	0.00329921	0.0413384
127294_at	MYOM3	2.89106	0.0827802	0.00518254	0.0444183
127435_at	PODN	3.43358	0.0704466	0.00133453	0.0393556
127687_at	C1orf122	2.89844	0.0446523	0.00431276	0.0428809
1277_at	COL1A1	2.85789	0.0734779	0.0057972	0.045047
127703_at	C1orf216	3.28452	0.078682	0.00191996	0.0393911
1278_at	COL1A2	3.53379	0.134847	0.000990794	0.0392275
127833_at	SYT2	3.11315	0.0633339	0.00291148	0.0411845
1280_at	COL2A1	3.08174	0.0899269	0.00324914	0.0413384
128025_at	WDR64	2.93294	0.0647468	0.00480487	0.0437335
1281_at	COL3A1	3.81392	0.117446	0.000474631	0.0391545
1282_at	COL4A1	2.93146	0.0947009	0.00477141	0.0436462
128239_at	IQGAP3	3.00728	0.0562374	0.00403288	0.042801
128366_at	OR6P1	2.85511	0.14395	0.00565125	0.0448962
1284_at	COL4A2	3.29291	0.0929457	0.00187938	0.0393556
128408_at	BHLHE23	3.42871	0.0744997	0.0013247	0.0393556
128414_at	NKAIN4	3.26461	0.0921241	0.00206409	0.0402392
128434_at	VSTM2L	-2.88499	-0.080507	0.00599353	0.0455853
1285_at	COL4A3	3.16155	0.0923727	0.0025683	0.0409437
128553_at	TSHZ2	-2.79602	-0.09843	0.00675736	0.0467885
1286_at	COL4A4	2.69188	0.0937856	0.00865252	0.0498592
128646_at	SIRPD	2.74033	0.11131	0.00842285	0.0495125
128854_at	TSPY26P	3.02239	0.0618585	0.00371966	0.0422897
128864_at	C20orf144	3.08682	0.065505	0.00329993	0.0413384
128876_at	FAM83C	3.31218	0.095317	0.0018194	0.0393556
1289_at	COL5A1	3.06288	0.0871737	0.00337185	0.041672
1290_at	COL5A2	2.79385	0.0961629	0.00656017	0.0465052
129025_at	ZNF280A	2.89078	0.0751528	0.00513735	0.0443934
129080_at	EMID1	2.70596	0.0707716	0.00837939	0.0494023
1291_at	COL6A1	2.99329	0.0682212	0.00419851	0.0428375
1292_at	COL6A2	2.77322	0.0650539	0.00719937	0.0474719
1293_at	COL6A3	3.49355	0.098558	0.00111935	0.0392275
1294_at	COL7A1	2.92906	0.0643207	0.00487586	0.0440004
129446_at	XIRP2	2.89905	0.0985204	0.00507536	0.0442392
1295_at	COL8A1	2.68741	0.0950247	0.00838083	0.0494023
1296_at	COL8A2	2.72458	0.071844	0.00814292	0.0491081
1297_at	COL9A1	3.14447	0.108111	0.00276087	0.0410262
1299_at	COL9A3	3.5758	0.0851868	0.000879826	0.0391545
130074_at	FAM168B	-2.79714	-0.0768696	0.00665062	0.0466182
1301_at	COL11A1	3.59678	0.127758	0.000815269	0.0391545
130106_at	CIB4	2.91832	0.0930639	0.00475655	0.0436462
1302_at	COL11A2	2.91398	0.084472	0.00494341	0.0441037
1305_at	COL13A1	3.0973	0.0970975	0.00306133	0.0413292
130507_at	UBR3	-2.79231	-0.109332	0.00664293	0.0466182
130557_at	ZNF513	3.27665	0.0548987	0.00192515	0.0394157
130576_at	LYPD6B	-3.15608	-0.114803	0.0031495	0.0413384
1306_at	COL15A1	3.02577	0.0900128	0.00381766	0.0425023
130612_at	TMEM198	3.79697	0.0750668	0.000475043	0.0391545
1307_at	COL16A1	3.1885	0.0921328	0.0023996	0.0409044
1308_at	COL17A1	3.27236	0.0993781	0.00219503	0.0405321
130872_at	AHSA2	-3.39847	-0.131546	0.00148299	0.0393556
131_at	ADH7	-2.88523	-0.145023	0.00545477	0.0446525
131149_at	OTOL1	3.27425	0.0883623	0.0019124	0.0393556
131368_at	ZPLD1	2.77563	0.115877	0.00700281	0.0471056
1314_at	COPA	-3.32076	-0.109792	0.00172576	0.0393556
131601_at	TPRA1	-4.15006	-0.0755575	0.000170904	0.0373221
131965_at	METTL6	-3.47555	-0.0994124	0.00124348	0.0393556
132001_at	C3orf31	-3.4569	-0.0816959	0.00138665	0.0393556
132141_at	IQCF1	3.72999	0.0717403	0.000587859	0.0391545
132158_at	GLYCTK	2.89123	0.0576435	0.00524578	0.044558
132203_at	SNTN	-2.94848	-0.307724	0.00436205	0.0429181
132228_at	C3orf45	3.43626	0.0904342	0.00125424	0.0393556
132243_at	H1FOO	2.85784	0.0996556	0.00605314	0.0456344
132332_at	TMEM155	2.89827	0.0726907	0.00506242	0.0442392
1325_at	CORT	3.73752	0.0837801	0.000531985	0.0391545
132625_at	ZFP42	2.76407	0.0384689	0.00714763	0.0473907
132949_at	AASDH	-3.26263	-0.0562881	0.00203588	0.0402225
133015_at	PACRGL	-3.05176	-0.102443	0.00344	0.0417047
133121_at	ENPP6	3.21124	0.0825934	0.00222595	0.040604
133396_at	IL31RA	3.66946	0.109103	0.000633724	0.0391545
133923_at	ZNF474	-2.71355	-0.212882	0.00811377	0.0491081
133957_at	CCDC127	-3.30474	-0.0691218	0.00185219	0.0393556
134083_at	OR2Y1	2.90133	0.0930576	0.00507717	0.0442392
134187_at	POU5F2	3.29737	0.0688911	0.00181784	0.0393556
134288_at	TMEM174	2.78142	0.0713164	0.00684222	0.0467885
134526_at	ACOT12	3.15379	0.0707576	0.00259841	0.0409437
134701_at	RIPPLY2	3.06824	0.0418611	0.00327151	0.0413384
134860_at	TAAR9	2.70593	0.109427	0.00820724	0.0491898
135_at	ADORA2A	3.47883	0.0800508	0.00117917	0.0392275
135114_at	HINT3	-3.22986	-0.103358	0.00233034	0.0409044
135154_at	C6orf57	-3.12309	-0.0680766	0.00391347	0.0427377
1355_at	COX15	-3.25671	-0.110944	0.00211325	0.0403767
135886_at	WBSCR28	2.95229	0.0955288	0.00451651	0.0432659
135927_at	C7orf34	2.76113	0.104416	0.0074118	0.0477137
135935_at	NOBOX	3.56774	0.0905516	0.000888397	0.0391545
135948_at	OR2F2	2.82167	0.132847	0.00619547	0.0458837
136227_at	EMID2	2.83461	0.0850114	0.00613401	0.0457873
136259_at	KLF14	3.12147	0.0708051	0.00286701	0.0411388
1363_at	CPE	-4.55478	-0.0765419	6.57629e-05	0.0373221
136306_at	SVOPL	-2.91794	-0.0888472	0.00457029	0.0434242
1365_at	CLDN3	-2.85646	-0.106171	0.00540865	0.0446265
1366_at	CLDN7	-2.87181	-0.03953	0.00547409	0.0446525
1369_at	CPN1	2.89371	0.0791031	0.00533139	0.044558
136991_at	ASZ1	2.99319	0.0827758	0.00401286	0.042801
137872_at	ADHFE1	-2.84049	-0.117791	0.00589948	0.045238
1379_at	CR1L	2.73357	0.088058	0.00797311	0.0489168
1381_at	CRABP1	3.10857	0.0915394	0.00301961	0.0413292
138162_at	C9orf116	-2.78726	-0.212901	0.0066461	0.0466182
1382_at	CRABP2	3.4525	0.124072	0.00142133	0.0393556
138307_at	LCN8	2.71846	0.0888518	0.00813984	0.0491081
138474_at	TAF1L	3.03682	0.0506683	0.00371077	0.0422173
138715_at	ARID3C	3.85437	0.0867272	0.000401645	0.0391545
138799_at	OR13C5	4.08569	0.127029	0.000194883	0.0373221
138803_at	OR13C3	3.01771	0.136565	0.00375346	0.0423006
138882_at	OR1N2	2.98845	0.133039	0.00407664	0.042801
139065_at	SLITRK4	3.02507	0.063661	0.00370421	0.0422113
139067_at	SPANXN3	3.06748	0.0320564	0.00269584	0.0409605
139081_at	MAGEC3	3.26586	0.0687022	0.00195675	0.0397118
139221_at	MUM1L1	2.76401	0.0864987	0.00714192	0.0473907
139322_at	APOOL	-3.57637	-0.119151	0.000862933	0.0391545
139324_at	HDX	2.96356	0.0445375	0.00414624	0.0428335
139341_at	FUNDC1	3.03115	0.0705928	0.00324106	0.0413384
139378_at	GPR112	3.27927	0.129946	0.00175311	0.0393556
139422_at	MAGEB10	2.95412	0.064639	0.00417876	0.0428375
139599_at	MAGEE2	2.84676	0.075144	0.00582077	0.0450629
139604_at	MAGEB16	3.05014	0.0747402	0.00348682	0.0417739
139628_at	FOXR2	2.87109	0.105007	0.00533046	0.044558
139716_at	GAB3	2.72808	0.0702637	0.00822253	0.0491898
139793_at	PAGE3	4.37475	0.113767	8.67048e-05	0.0373221
1400_at	CRMP1	3.07152	0.0689282	0.00327834	0.0413384
140456_at	ASB11	4.40364	0.0827884	8.62162e-05	0.0373221
140462_at	ASB9	2.926	0.070783	0.00496193	0.0441037
140578_at	CHODL	3.18282	0.0812183	0.00236411	0.0409044
140683_at	C20orf70	-3.38996	-0.154685	0.0024872	0.0409437
140688_at	C20orf112	-3.26524	-0.0737491	0.00245044	0.0409044
140700_at	SAMD10	2.7623	0.0468976	0.00715453	0.0473907
140701_at	ABHD16B	2.71301	0.0622317	0.00826526	0.0492547
140706_at	C20orf160	3.419	0.0753072	0.00133462	0.0393556
140731_at	ANKRD60	3.06885	0.070688	0.00326591	0.0413384
140732_at	SUN5	3.37292	0.0902406	0.00152281	0.0393556
140832_at	WFDC10A	2.94181	0.105262	0.0046016	0.0434242
140856_at	C20orf79	2.76437	0.0676641	0.00732223	0.0476174
140875_at	NCRNA00028	3.53174	0.0758342	0.00097091	0.0392275
140881_at	DEFB129	2.71294	0.0757759	0.00822598	0.0491898
140890_at	SREK1	-3.07781	-0.09434	0.00356666	0.0419503
140893_at	C20orf151	2.72562	0.0547964	0.00816444	0.0491733
140894_at	C20orf152	3.01434	0.0883663	0.00398492	0.042801
1411_at	CRYBA1	3.41399	0.0746571	0.0013298	0.0393556
1412_at	CRYBA2	2.82833	0.0540041	0.00621539	0.0459572
1413_at	CRYBA4	2.71532	0.0790412	0.00799634	0.0489376
1414_at	CRYBB1	2.90723	0.0845524	0.00514166	0.0443934
1418_at	CRYGA	3.32606	0.0883101	0.00165175	0.0393556
1421_at	CRYGD	2.99119	0.0783466	0.00415093	0.0428335
142685_at	ASB15	2.70119	0.105142	0.00826077	0.0492547
1436_at	CSF1R	2.80689	0.0653925	0.00749581	0.0478476
1437_at	CSF2	2.8398	0.0503265	0.00569295	0.0449608
143872_at	ARHGAP42	-2.8895	-0.0835909	0.00525886	0.044558
143888_at	KDELC2	-3.16152	-0.126135	0.00267108	0.0409437
143903_at	LAYN	-3.65299	-0.104365	0.000874786	0.0391545
144165_at	PRICKLE1	4.01403	0.109804	0.000342803	0.0391545
144193_at	AMDHD1	3.14881	0.0885223	0.00267441	0.0409437
1443_at	CSH2	2.94883	0.0989978	0.00449872	0.0432659
144360_at	C12orf67	3.08213	0.11348	0.00319351	0.0413384
144363_at	LYRM5	-2.9849	-0.102582	0.00433231	0.0428809
144404_at	TMEM120B	-3.30629	-0.104191	0.0018547	0.0393556
144983_at	HNRNPA1L2	-3.17631	-0.0567847	0.00244176	0.0409044
145270_at	PRIMA1	2.80167	0.0540893	0.00671492	0.0467358
145447_at	ABHD12B	-3.01085	-0.111373	0.00410347	0.0428335
145757_at	LOC145757	3.46789	0.127486	0.00118073	0.0392275
145814_at	PGPEP1L	2.88091	0.078182	0.00532196	0.044558
145946_at	SPATA8	3.65356	0.0754405	0.000698739	0.0391545
146198_at	ZFP90	-2.81229	-0.0654846	0.00656737	0.0465052
146206_at	RLTPR	2.8264	0.0551014	0.00618464	0.0458733
146223_at	CMTM4	-3.03378	-0.09577	0.00377167	0.0423203
146225_at	CMTM2	2.89215	0.0961355	0.00538522	0.0446265
1463_at	NCAN	3.00846	0.0914937	0.00390915	0.0427377
146713_at	RBFOX3	2.79294	0.0752025	0.00679257	0.0467885
146849_at	CCDC42	3.35509	0.0684632	0.00149777	0.0393556
146850_at	PIK3R6	3.19095	0.0894762	0.00258159	0.0409437
146862_at	UNC45B	2.92424	0.0769159	0.0048882	0.0440004
146909_at	KIF18B	3.92438	0.0690162	0.000348063	0.0391545
147_at	ADRA1B	3.69485	0.0830313	0.000629279	0.0391545
1471_at	CST3	-3.65732	-0.0486753	0.00108098	0.0392275
147111_at	NOTUM	2.91488	0.0635692	0.00491393	0.0440462
147199_at	SCGB1C1	2.82789	0.0773479	0.00617959	0.0458693
147381_at	CBLN2	3.00752	0.0744577	0.00404285	0.042801
147409_at	DSG4	3.67083	0.113573	0.000692855	0.0391545
147685_at	C19orf18	-2.82937	-0.0544329	0.00626418	0.0461329
147699_at	PPM1N	3.81772	0.119235	0.00055561	0.0391545
147700_at	KLC3	2.81696	0.0604771	0.00640248	0.0462897
147741_at	ZNF560	2.74005	0.0618938	0.00743636	0.0477306
147798_at	TMC4	-3.06659	-0.124302	0.00359402	0.0419581
147807_at	ZNF524	3.11412	0.0512207	0.00291707	0.0411845
1479_at	CSTF3	-2.99083	-0.0681767	0.00425254	0.0428809
147906_at	DACT3	3.83764	0.0708102	0.000438806	0.0391545
147920_at	IGFL2	2.94058	0.0717887	0.00452325	0.0432659
148003_at	LGALS16	2.73799	0.088028	0.00770206	0.0483085
148109_at	FAM187B	3.63184	0.100771	0.000774754	0.0391545
148113_at	CILP2	3.1896	0.0658316	0.00235086	0.0409044
148223_at	C19orf25	2.73059	0.0418911	0.00810965	0.0491081
148229_at	ATP8B3	2.73859	0.0520708	0.00775556	0.048425
148254_at	ZNF555	-3.35037	-0.0812098	0.0013406	0.0393556
148304_at	C1orf74	2.82986	0.101221	0.00629453	0.0461719
148327_at	CREB3L4	-2.73194	-0.104463	0.00741078	0.0477137
148345_at	C1orf127	2.70393	0.0753606	0.00819738	0.0491898
148398_at	SAMD11	3.78236	0.0712635	0.000509022	0.0391545
148738_at	HFE2	3.43478	0.0891801	0.00125112	0.0393556
148870_at	CCDC27	3.37325	0.0888542	0.0014708	0.0393556
1489_at	CTF1	2.70906	0.0565851	0.00843535	0.0495125
1490_at	CTGF	-3.77418	-0.2016	0.000505404	0.0391545
149018_at	LELP1	2.73016	0.0978773	0.00784549	0.0486639
1493_at	CTLA4	3.19063	0.121181	0.00257022	0.0409437
149685_at	ADIG	2.94507	0.0963243	0.00458795	0.0434242
149699_at	GTSF1L	3.31194	0.10617	0.00171552	0.0393556
150_at	ADRA2A	-4.05261	-0.113914	0.000344762	0.0391545
1501_at	CTNND2	3.50036	0.108944	0.00104643	0.0392275
150160_at	CCT8L2	2.93683	0.100084	0.00485245	0.0438886
150165_at	XKR3	2.76904	0.103221	0.00695295	0.0469555
150209_at	AIFM3	3.16189	0.0712536	0.00260993	0.0409437
150280_at	HORMAD2	3.97472	0.0976312	0.000282667	0.0385873
150350_at	ENTHD1	2.79133	0.0843898	0.00675485	0.0467885
150372_at	NFAM1	3.14853	0.101088	0.0029628	0.0411845
150379_at	PNPLA5	2.78311	0.0638864	0.00676414	0.0467885
150677_at	OTOS	3.95068	0.107171	0.000326983	0.0391545
150771_at	ITPRIPL1	2.73344	0.0636271	0.00784982	0.0486639
150946_at	FAM59B	4.09279	0.0807809	0.00022392	0.0373221
151121_at	LOC151121	3.54347	0.117916	0.000942151	0.0392093
151258_at	SLC38A11	3.11048	0.0921443	0.00291143	0.0411845
151449_at	GDF7	3.61071	0.0730298	0.000799365	0.0391545
151531_at	UPP2	2.73297	0.0831524	0.00773459	0.0483706
151760_at	LOC151760	2.87796	0.106132	0.00527886	0.044558
152118_at	C3orf79	2.69514	0.133897	0.00843647	0.0495125
152185_at	SPICE1	-2.71298	-0.0979773	0.00847559	0.0495652
152485_at	ZNF827	-3.19388	-0.0679991	0.00262264	0.0409437
152503_at	SH3D19	-3.45651	-0.111459	0.00132616	0.0393556
152519_at	NIPAL1	3.23377	0.0885129	0.00247402	0.0409044
152641_at	C4orf38	2.87961	0.064175	0.00530105	0.044558
152789_at	JAKMIP1	3.00018	0.0742422	0.00403413	0.042801
152815_at	THAP6	-2.96543	-0.0516163	0.00433063	0.0428809
152831_at	KLB	3.13446	0.0741399	0.00282715	0.04105
152992_at	METTL19	-2.78033	-0.107996	0.00729806	0.0475543
1534_at	CYB561	-3.64373	-0.11013	0.000885207	0.0391545
153571_at	C5orf38	2.69985	0.08058	0.00850748	0.0496925
153572_at	IRX2	2.77752	0.0662699	0.00707279	0.0472085
153642_at	ARSK	3.64665	0.069373	0.000710621	0.0391545
153745_at	FAM71B	2.68991	0.0610543	0.00862102	0.0498406
1539_at	CYLC2	2.84141	0.0717392	0.00589077	0.045238
154043_at	CNKSR3	-3.10102	-0.102842	0.00318051	0.0413384
1543_at	CYP1A1	-3.62764	-0.522574	0.000531297	0.0391545
1544_at	CYP1A2	2.95816	0.0779336	0.00430315	0.0428809
1545_at	CYP1B1	-5.1969	-0.682536	4.16868e-06	0.0357612
1548_at	CYP2A6	-3.50349	-0.266237	0.000989589	0.0392275
154807_at	VKORC1L1	-2.70429	-0.0952921	0.00868813	0.0498688
155038_at	GIMAP8	2.96823	0.083782	0.00438923	0.0430111
155061_at	ZNF746	3.70964	0.0411111	0.00059973	0.0391545
1551_at	CYP3A7	2.79743	0.0443779	0.00651107	0.0464795
155382_at	VPS37D	2.71695	0.0578292	0.00838322	0.0494023
155435_at	RBM33	-2.86699	-0.0399527	0.00619363	0.0458837
155465_at	AGR3	-3.2736	-0.178238	0.00189036	0.0393556
1573_at	CYP2J2	-2.82827	-0.14839	0.00668118	0.0466454
157506_at	RDH10	-3.14787	-0.0933853	0.0027637	0.0410262
157570_at	ESCO2	2.80667	0.090582	0.0078255	0.0486336
157574_at	FBXO16	-2.82947	-0.158128	0.00615437	0.0458557
157753_at	TMEM74	2.91579	0.0816069	0.00488905	0.0440004
157869_at	C8orf84	3.7041	0.0890164	0.000590984	0.0391545
158_at	ADSL	-2.99697	-0.058713	0.0040398	0.042801
158046_at	NXNL2	3.20437	0.0940979	0.00234027	0.0409044
158056_at	MAMDC4	3.35144	0.0733558	0.00158751	0.0393556
158062_at	LCN6	3.42663	0.112754	0.00129033	0.0393556
158326_at	FREM1	2.93673	0.105421	0.00458503	0.0434242
158405_at	KIAA1958	-2.81429	-0.107727	0.00542661	0.0446265
158427_at	TSTD2	-3.04492	-0.0800908	0.00372227	0.042295
158521_at	FMR1NB	3.3971	0.0836818	0.00137477	0.0393556
1586_at	CYP17A1	2.77092	0.0807871	0.00695399	0.0469555
158724_at	FAM47A	3.34494	0.0767032	0.00156824	0.0393556
158763_at	ARHGAP36	2.85407	0.0717508	0.00583252	0.0450816
158809_at	MAGEB6	2.73369	0.11404	0.00774638	0.0484024
158983_at	H2BFWT	3.99975	0.0946534	0.000235072	0.0373221
159_at	ADSS	-3.98974	-0.104387	0.000296531	0.0391545
159195_at	USP54	-3.00915	-0.0851858	0.00415552	0.0428335
16_at	AARS	-3.05511	-0.0846657	0.00349242	0.0417739
160335_at	TMTC2	-2.88783	-0.0668587	0.00539713	0.0446265
160518_at	DENND5B	2.74117	0.050291	0.0074448	0.0477498
160762_at	CCDC63	2.8229	0.0720364	0.00618856	0.0458733
161145_at	TMEM229B	-2.98278	-0.101361	0.00421695	0.0428375
161176_at	C14orf49	3.03936	0.0881271	0.00385246	0.042644
161394_at	SAMD15	-3.65641	-0.162291	0.000691399	0.0391545
161514_at	TBC1D21	2.84639	0.104143	0.00595247	0.0454166
161931_at	ADAD2	3.0214	0.0608136	0.00375988	0.0423006
1620_at	DBC1	3.30757	0.086861	0.00175693	0.0393556
1621_at	DBH	3.00059	0.0812571	0.00398761	0.042801
162137_at	MGC34800	2.75688	0.0666871	0.00743334	0.0477267
162417_at	NAGS	3.17299	0.0576025	0.00254974	0.0409437
162427_at	FAM134C	-2.88979	-0.0661894	0.00550981	0.0446783
162968_at	ZNF497	2.74129	0.0665051	0.00770553	0.0483085
162993_at	ZNF846	-2.8587	-0.0973254	0.00599736	0.0455853
163_at	AP2B1	-3.40582	-0.134328	0.00131797	0.0393556
163033_at	ZNF579	3.41596	0.0605838	0.00136835	0.0393556
163126_at	EID2	3.46848	0.0509984	0.00113249	0.0392275
163351_at	GBP6	-3.60477	-0.0991971	0.000789869	0.0391545
1634_at	DCN	2.70521	0.0736945	0.00857864	0.0498016
163404_at	LPPR5	2.80433	0.0823499	0.00651658	0.0464795
163479_at	FNDC7	2.84957	0.0750641	0.005902	0.045238
163747_at	C1orf177	2.68173	0.0635826	0.00871533	0.0499222
1639_at	DCTN1	-2.78237	-0.0712492	0.00726461	0.0475254
163933_at	FAM43B	3.27438	0.0874086	0.00196492	0.0397118
164118_at	TTC24	3.34525	0.0815218	0.00162939	0.0393556
1642_at	DDB1	-3.15522	-0.123176	0.00272262	0.0409888
164284_at	APCDD1L	3.16876	0.0725549	0.00255155	0.0409437
1644_at	DDC	3.04707	0.0870353	0.00356291	0.0419503
164656_at	TMPRSS6	3.00199	0.0749783	0.00396049	0.042801
1652_at	DDT	-2.94894	-0.139265	0.00401234	0.042801
165215_at	FAM171B	3.10389	0.0726956	0.00366167	0.0420436
165530_at	CLEC4F	3.08906	0.118945	0.00326551	0.0413384
1657_at	DMXL1	-2.79615	-0.08988	0.00666957	0.0466303
166655_at	TRIM60	3.3255	0.104162	0.00167367	0.0393556
166863_at	RBM46	3.4533	0.103377	0.00122232	0.0392275
1669_at	DEFA4	2.79274	0.128815	0.00676021	0.0467885
167410_at	LIX1	3.71426	0.105871	0.000620727	0.0391545
167465_at	ZNF366	3.82075	0.102364	0.000457222	0.0391545
1675_at	CFD	3.54661	0.100383	0.00102851	0.0392275
167681_at	PRSS35	2.9258	0.10423	0.00498352	0.0441037
168400_at	DDX53	3.164	0.0768235	0.00244772	0.0409044
168474_at	LOC168474	2.75639	0.0703205	0.00704087	0.0471521
169044_at	COL22A1	3.42743	0.1127	0.0013015	0.0393556
170062_at	FAM47B	3.27306	0.0577437	0.00193483	0.0394882
170302_at	ARX	3.28184	0.0542188	0.00192407	0.0394157
170482_at	CLEC4C	3.17682	0.0825698	0.00246559	0.0409044
170575_at	GIMAP1	3.82921	0.0911381	0.000474236	0.0391545
170589_at	GPHA2	2.86957	0.0940881	0.00553206	0.0447438
170591_at	S100Z	3.03776	0.116299	0.0036992	0.042207
170679_at	PSORS1C1	3.50937	0.0658725	0.00102162	0.0392275
170960_at	ZNF721	-2.87629	-0.122249	0.00554262	0.0447438
170961_at	ANKRD24	2.88074	0.0789546	0.00550378	0.0446662
171023_at	ASXL1	-4.84152	-0.0818191	1.27128e-05	0.0357612
171169_at	SPACA4	2.79706	0.0753872	0.00654848	0.0464857
171389_at	NLRP6	3.32269	0.11316	0.00191879	0.0393911
171423_at	PDIA3P	-2.8999	-0.10692	0.00510389	0.0442988
171558_at	PTCRA	2.73104	0.0732655	0.00789147	0.0487413
1725_at	DHPS	-2.8755	-0.0891761	0.00542853	0.0446265
1727_at	CYB5R3	-2.79107	-0.0734733	0.0074174	0.0477137
1728_at	NQO1	-3.48379	-0.198574	0.00113054	0.0392275
1737_at	DLAT	-3.38364	-0.0926607	0.00145879	0.0393556
1757_at	SARDH	2.72064	0.0728585	0.00806225	0.0490671
1769_at	DNAH8	2.76044	0.0965362	0.00719922	0.0474719
177_at	AGER	2.87348	0.0705576	0.00571375	0.044983
1778_at	DYNC1H1	-2.79119	-0.105035	0.00694053	0.0469555
1780_at	DYNC1I1	3.03714	0.0858715	0.00347876	0.0417739
1783_at	DYNC1LI2	-2.75312	-0.109732	0.00808126	0.0491081
1789_at	DNMT3B	3.06737	0.0584545	0.00331577	0.0414733
1791_at	DNTT	2.86929	0.0681322	0.00543036	0.0446265
1800_at	DPEP1	2.73787	0.0814315	0.00788029	0.0487412
1803_at	DPP4	3.65161	0.122986	0.000714456	0.0391545
1812_at	DRD1	3.19538	0.0876999	0.00245883	0.0409044
1814_at	DRD3	3.28459	0.107548	0.00187528	0.0393556
1816_at	DRD5	3.2653	0.101233	0.00191242	0.0393556
1823_at	DSC1	2.85629	0.113533	0.00572784	0.0450053
1824_at	DSC2	3.18066	0.163453	0.00293687	0.0411845
1830_at	DSG3	2.79259	0.200956	0.00738992	0.047679
1833_at	EPYC	2.79066	0.1006	0.00682465	0.0467885
1837_at	DTNA	3.2052	0.0868419	0.00228969	0.0409044
1839_at	HBEGF	2.95487	0.167919	0.00529511	0.044558
1840_at	DTX1	2.82609	0.0771496	0.00614546	0.0458228
1844_at	DUSP2	3.15128	0.0824839	0.002802	0.04105
1852_at	DUSP9	3.41559	0.0619626	0.00133752	0.0393556
186_at	AGTR2	3.02189	0.0748231	0.00363972	0.0420346
1869_at	E2F1	3.47277	0.0580208	0.00117306	0.0392275
1870_at	E2F2	3.01004	0.0818513	0.00392264	0.0427377
1875_at	E2F5	-2.84324	-0.080022	0.00681191	0.0467885
1901_at	S1PR1	3.81338	0.0510938	0.000497291	0.0391545
1903_at	S1PR3	2.7761	0.0908632	0.00725237	0.0475233
1908_at	EDN3	3.5549	0.0983105	0.000898965	0.0391545
1944_at	EFNA3	3.09779	0.0787626	0.00314423	0.0413384
196051_at	PPAPDC1A	2.85143	0.0811705	0.00568059	0.044955
1962_at	EHHADH	-3.04451	-0.0990147	0.00392547	0.0427377
196913_at	C14orf183	3.14089	0.105862	0.0028027	0.04105
197196_at	TMEM148	3.18664	0.111384	0.00238341	0.0409044
197342_at	EME2	2.99664	0.0680958	0.00397276	0.042801
1977_at	EIF4E	3.06704	0.0457927	0.0040865	0.042801
1984_at	EIF5A	2.8636	0.0733288	0.00531299	0.044558
198437_at	C20orf201	4.07232	0.0760242	0.000233123	0.0373221
1990_at	CELA1	3.74002	0.0845551	0.000582664	0.0391545
1994_at	ELAVL1	-2.77588	-0.0666327	0.0071682	0.0474404
199675_at	C19orf59	2.89956	0.100488	0.00546866	0.0446525
199699_at	DAND5	2.76028	0.0977363	0.00745397	0.0477498
199731_at	CADM4	2.84193	0.0323964	0.00591278	0.0452413
199857_at	ALG14	-2.92525	-0.0751805	0.00518415	0.0444183
199990_at	C1orf86	4.3054	0.0626902	0.00011584	0.0373221
200523_at	C2orf51	2.96342	0.0773023	0.00426082	0.0428809
2006_at	ELN	3.5532	0.0762461	0.000942875	0.0392093
200734_at	SPRED2	-3.47615	-0.105302	0.00103907	0.0392275
200844_at	C3orf67	-3.22728	-0.100556	0.00236531	0.0409044
200931_at	OSTalpha	-2.75136	-0.0701745	0.00793458	0.0488473
200958_at	MUC20	-2.97902	-0.0978667	0.00426727	0.0428809
201158_at	FAM18B2	-2.86956	-0.0779801	0.00466814	0.043501
201254_at	STRA13	3.94778	0.0524541	0.000312313	0.0391545
201294_at	UNC13D	3.26044	0.0939812	0.00239608	0.0409044
201299_at	RDM1	2.99524	0.0963558	0.00391832	0.0427377
201305_at	SPNS3	3.20156	0.0724118	0.00246744	0.0409044
2016_at	EMX1	3.26214	0.0659038	0.0020225	0.0401589
201895_at	C4orf34	-3.68489	-0.113808	0.000725691	0.0391545
202243_at	CCDC125	-3.30052	-0.100732	0.00176504	0.0393556
202865_at	C7orf33	3.23934	0.0730339	0.00209738	0.0403296
203_at	AK1	-2.78646	-0.0729295	0.00690698	0.0469275
203076_at	C8orf74	3.01195	0.094612	0.003778	0.0423263
203413_at	CXorf61	3.2443	0.109175	0.00200228	0.0399989
203569_at	PAGE2	2.9402	0.0588779	0.00404823	0.042801
2043_at	EPHA4	2.71092	0.0838097	0.00856931	0.0498016
2044_at	EPHA5	2.79432	0.109063	0.00676164	0.0467885
204474_at	PDILT	2.82222	0.0638247	0.00618942	0.0458733
2048_at	EPHB2	4.02174	0.0754796	0.000250719	0.0373221
204801_at	NLRP11	3.63608	0.124082	0.000719958	0.0391545
204851_at	HIPK1	-2.77666	-0.0903644	0.00688583	0.0469235
205147_at	FAM123C	2.7666	0.101565	0.00739139	0.047679
2053_at	EPHX2	-3.04186	-0.0923109	0.00361447	0.04197
205860_at	TRIML2	3.18377	0.116736	0.00248355	0.0409437
2060_at	EPS15	-2.98247	-0.0715652	0.00415628	0.0428335
206338_at	AQPEP	2.79858	0.0738117	0.00622919	0.0459642
2067_at	ERCC1	-2.91077	-0.0513619	0.0051735	0.0444183
208_at	AKT2	-2.75855	-0.0576225	0.00731965	0.0476174
212_at	ALAS2	2.87706	0.0982016	0.00548381	0.0446525
2134_at	EXTL1	3.22594	0.0854831	0.00220838	0.0405668
2155_at	F7	2.7162	0.0568876	0.00826355	0.0492547
2159_at	F10	2.75947	0.0597042	0.00721787	0.0474936
2161_at	F12	2.81187	0.0519997	0.00651777	0.0464795
2173_at	FABP7	3.07887	0.127936	0.00341277	0.0416764
218_at	ALDH3A1	-3.63602	-0.192822	0.000878709	0.0391545
2186_at	BPTF	-2.80278	-0.101014	0.00658005	0.0465152
2187_at	FANCB	2.94781	0.0579675	0.00376402	0.0423067
219287_at	FAM123A	2.71916	0.0703041	0.00816631	0.0491733
219402_at	MTIF3	-2.72526	-0.0873822	0.00845728	0.0495348
219437_at	OR5L1	2.75769	0.107509	0.00722992	0.0474936
219445_at	OR7E5P	2.85678	0.157879	0.00560913	0.0448208
219464_at	OR5T2	2.98832	0.165168	0.00408275	0.042801
219479_at	OR5R1	2.71186	0.128071	0.00812992	0.0491081
219484_at	OR5M8	2.84077	0.0778818	0.00586568	0.0451877
219487_at	OR5M11	3.04566	0.156338	0.00351569	0.0419359
219557_at	C7orf62	2.77773	0.100284	0.00709648	0.0472808
219736_at	STOX1	-2.75478	-0.182162	0.0073607	0.047679
219738_at	C10orf35	2.99443	0.0832467	0.00397939	0.042801
219770_at	GJD4	2.83903	0.0694407	0.00585982	0.0451737
219970_at	GLYATL2	3.90364	0.150321	0.000417351	0.0391545
219990_at	PLAC1L	3.12685	0.104057	0.00281496	0.04105
220042_at	C11orf82	3.46889	0.0485779	0.00161446	0.0393556
220081_at	FAM194B	2.71785	0.0369705	0.00802217	0.0490045
2201_at	FBN2	2.79657	0.0805212	0.00667259	0.0466313
220107_at	DLEU7	4.1091	0.0923392	0.000204475	0.0373221
220359_at	TIGD3	3.14912	0.0716848	0.0027366	0.041005
220429_at	CTAGE10P	3.01083	0.0413505	0.00346045	0.0417293
221_at	ALDH3B1	-3.25193	-0.100884	0.00216665	0.0405321
221074_at	SLC39A12	3.11006	0.0960302	0.00286981	0.0411388
221091_at	LRRN4CL	2.78959	0.0725791	0.00696428	0.0469845
221120_at	ALKBH3	-3.13538	-0.0576575	0.0028172	0.04105
221154_at	EFHA1	-2.71349	-0.101253	0.0080676	0.0490845
221188_at	GPR114	3.2889	0.0952853	0.00198262	0.0397728
221223_at	CES5A	3.0865	0.0999901	0.00323826	0.0413384
221303_at	FAM162B	3.27821	0.0827769	0.00190843	0.0393556
221393_at	GPR115	2.97776	0.165063	0.00446676	0.0432092
221443_at	C6orf130	-3.35767	-0.0951926	0.00185217	0.0393556
221477_at	C6orf89	-3.03462	-0.0994641	0.00404707	0.042801
221527_at	ZBTB12	2.86569	0.0900708	0.00563545	0.0448887
221687_at	RNF182	3.17984	0.111901	0.00246336	0.0409044
2219_at	FCN1	2.94343	0.0964766	0.00476642	0.0436462
221914_at	GPC2	2.99528	0.0841206	0.00400833	0.042801
221938_at	MMD2	3.21724	0.104523	0.00231404	0.0409044
222166_at	C7orf41	-3.73707	-0.0733832	0.000665734	0.0391545
222183_at	SRRM3	2.89868	0.0512122	0.00516423	0.0444183
222194_at	RSBN1L	-2.96661	-0.0904163	0.00466696	0.043501
222255_at	ATXN7L1	-3.272	-0.125196	0.00198153	0.0397728
222389_at	BEND7	-2.76207	-0.0984959	0.00834421	0.0494023
2224_at	FDPS	-2.72415	-0.0757705	0.00866429	0.0498688
222545_at	GPRC6A	2.76769	0.116298	0.00683642	0.0467885
222546_at	RFX6	2.92227	0.0730009	0.00470367	0.0435586
222553_at	SLC35F1	2.96487	0.096993	0.00426256	0.0428809
222642_at	TSPO2	3.01704	0.0722099	0.00377746	0.0423263
222894_at	FERD3L	3.14639	0.1022	0.00276459	0.0410262
222950_at	C7orf51	2.72536	0.0734033	0.00790221	0.0487546
223_at	ALDH9A1	-4.18418	-0.0983303	0.000164275	0.0373221
223082_at	ZNRF2	3.78077	0.0676522	0.000506164	0.0391545
2242_at	FES	3.05157	0.0594392	0.00382515	0.0425096
2247_at	FGF2	2.97175	0.0756945	0.00432238	0.0428809
2248_at	FGF3	3.11371	0.0968732	0.0029904	0.0412116
2249_at	FGF4	2.96731	0.0632953	0.0044133	0.0430788
2253_at	FGF8	3.89511	0.0827225	0.000360211	0.0391545
2258_at	FGF13	2.67716	0.053242	0.00805921	0.0490637
2262_at	GPC5	3.04832	0.109578	0.00339998	0.0416764
2264_at	FGFR4	3.3451	0.0824491	0.0016235	0.0393556
2266_at	FGG	2.82499	0.0535213	0.00621715	0.0459572
22795_at	NID2	3.81355	0.100815	0.00044754	0.0391545
22796_at	COG2	-2.74387	-0.0768847	0.00809539	0.0491081
22797_at	TFEC	3.92977	0.130012	0.000241679	0.0373221
2281_at	FKBP1B	3.4027	0.0616736	0.00128405	0.0393556
22820_at	COPG	-3.18051	-0.110492	0.00264522	0.0409437
22836_at	RHOBTB3	-2.79448	-0.135276	0.00677145	0.0467885
22838_at	RNF44	-3.06618	-0.0545491	0.00323555	0.0413384
22845_at	DOLK	2.71113	0.0446057	0.00796718	0.0488956
22846_at	VASH1	3.05492	0.066557	0.00355262	0.0419366
22847_at	ZNF507	-2.74096	-0.081137	0.00766934	0.0483085
22849_at	CPEB3	-3.45805	-0.0722902	0.00145201	0.0393556
22858_at	ICK	-2.68254	-0.118897	0.00873099	0.0499489
22866_at	CNKSR2	3.03554	0.0878203	0.0034886	0.0417739
22868_at	FASTKD2	-3.11366	-0.0915425	0.00296497	0.0411845
22877_at	MLXIP	-3.20044	-0.106455	0.00241147	0.0409044
22880_at	MORC2	-2.9163	-0.0767582	0.00531808	0.044558
22883_at	CLSTN1	-2.83436	-0.108425	0.00708802	0.0472623
22884_at	WDR37	-2.98517	-0.0703668	0.00439701	0.0430111
22895_at	RPH3A	2.91301	0.0984854	0.00495911	0.0441037
22899_at	ARHGEF15	2.77037	0.0858241	0.00719176	0.0474719
22903_at	BTBD3	-3.0719	-0.102955	0.00324806	0.0413384
22906_at	TRAK1	-3.24439	-0.0828692	0.00214721	0.0403999
22918_at	CD93	2.81972	0.107731	0.00715394	0.0473907
22924_at	MAPRE3	-2.93304	-0.209255	0.00461869	0.0434723
22928_at	SEPHS2	3.04231	0.0400999	0.00357839	0.0419503
22937_at	SCAP	-3.54553	-0.051332	0.000841856	0.0391545
2295_at	FOXF2	2.93969	0.0614462	0.00465716	0.043501
22955_at	SCMH1	-3.58676	-0.0857021	0.00091715	0.0392093
22980_at	TCF25	-3.48171	-0.123549	0.00127669	0.0393556
22986_at	SORCS3	3.17666	0.0911662	0.0025237	0.0409437
22989_at	MYH15	2.6851	0.0781487	0.0087381	0.0499629
22993_at	HMGXB3	-2.88446	-0.0647099	0.00571917	0.0450053
22996_at	TTC39A	-3.26783	-0.0969672	0.00227903	0.0409044
22998_at	LIMCH1	-4.55617	-0.105406	7.20972e-05	0.0373221
23008_at	KLHDC10	-3.75557	-0.0814271	0.00056874	0.0391545
23015_at	GOLGA8A	-2.8505	-0.157758	0.00546366	0.0446525
23017_at	FAIM2	2.88653	0.0661698	0.00532141	0.044558
23020_at	SNRNP200	-2.82025	-0.0871745	0.00639919	0.0462897
23024_at	PDZRN3	3.46137	0.0761119	0.00117509	0.0392275
23025_at	UNC13A	3.13657	0.0975303	0.0028568	0.0410967
2303_at	FOXC2	2.85798	0.0599074	0.00575068	0.0450053
23038_at	WDTC1	-3.15458	-0.0941565	0.00322781	0.0413384
23041_at	MON2	-2.85757	-0.0758396	0.00605174	0.0456344
23053_at	KIAA0913	-2.69218	-0.0775723	0.00870657	0.0499087
2306_at	FOXD2	3.89082	0.0837708	0.000378188	0.0391545
23061_at	TBC1D9B	-3.11289	-0.094584	0.00301129	0.0413292
23070_at	FTSJD2	-3.30858	-0.0848588	0.00190529	0.0393556
23071_at	ERP44	-2.98701	-0.0667908	0.00406881	0.042801
23090_at	ZNF423	3.0731	0.064585	0.00326651	0.0413384
23094_at	SIPA1L3	-3.58476	-0.0974331	0.000903757	0.0391545
23112_at	TNRC6B	-3.01822	-0.0963023	0.00376134	0.0423006
23113_at	CUL9	-3.20261	-0.0710696	0.00252676	0.0409437
23116_at	FAM179B	-2.98001	-0.0972064	0.00411272	0.0428335
23129_at	PLXND1	2.92728	0.0368486	0.00493621	0.0441037
23133_at	PHF8	-2.79935	-0.0563373	0.00690504	0.0469275
23139_at	MAST2	-3.40126	-0.0707708	0.00125883	0.0393556
23140_at	ZZEF1	-2.79834	-0.0841411	0.00689456	0.0469275
23149_at	FCHO1	4.02994	0.108282	0.000263933	0.0373221
23174_at	ZCCHC14	-2.83596	-0.0898727	0.00661242	0.0466105
23179_at	RGL1	-2.89491	-0.080184	0.00523588	0.044558
23185_at	LARP4B	-2.74136	-0.0832986	0.00772799	0.0483446
23199_at	KIAA0182	-2.67683	-0.0580303	0.00784736	0.0486639
23217_at	ZFR2	3.80572	0.0803368	0.000470097	0.0391545
2322_at	FLT3	3.05648	0.0883551	0.00346075	0.0417293
23235_at	SIK2	-3.18389	-0.0884517	0.0025824	0.0409437
2324_at	FLT4	3.1689	0.0782453	0.00247153	0.0409044
23243_at	ANKRD28	-3.05582	-0.110159	0.00345373	0.0417293
23246_at	BOP1	3.08758	0.0536293	0.00313434	0.0413384
23247_at	KIAA0556	-3.02919	-0.106451	0.00384289	0.042644
23251_at	KIAA1024	4.12379	0.0868753	0.000199791	0.0373221
23255_at	KIAA0802	3.27785	0.0705726	0.00185403	0.0393556
23263_at	MCF2L	-3.22828	-0.0644651	0.00325728	0.0413384
23265_at	EXOC7	-2.81538	-0.085621	0.00652673	0.0464795
23269_at	MGA	-2.88535	-0.0767329	0.00547325	0.0446525
23275_at	POFUT2	-2.76948	-0.0585135	0.00612548	0.0457873
23281_at	MTUS2	2.88084	0.0744364	0.00529917	0.044558
23293_at	SMG6	-2.74065	-0.0513888	0.00838624	0.0494023
23315_at	SLC9A8	-3.09941	-0.0851084	0.00328638	0.0413384
23327_at	NEDD4L	-4.08186	-0.113922	0.000212994	0.0373221
23335_at	WDR7	-3.13441	-0.0861788	0.00279763	0.04105
23339_at	VPS39	-2.84943	-0.104137	0.00592241	0.0452413
2334_at	AFF2	2.87227	0.105091	0.00557996	0.0447461
23341_at	DNAJC16	-3.30292	-0.0921723	0.00182076	0.0393556
23344_at	ESYT1	-3.58334	-0.0861177	0.000796502	0.0391545
23353_at	SUN1	-3.21168	-0.104172	0.0024061	0.0409044
23362_at	PSD3	-3.6505	-0.163666	0.000724729	0.0391545
23367_at	LARP1	-2.9564	-0.0939144	0.00444455	0.0431633
23384_at	SPECC1L	-2.82528	-0.0651026	0.00702606	0.0471378
23412_at	COMMD3	-2.86281	-0.100797	0.00605011	0.0456344
23424_at	TDRD7	-3.12646	-0.0504315	0.00298916	0.0412116
23428_at	SLC7A8	-3.46009	-0.107129	0.0013367	0.0393556
23432_at	GPR161	4.55006	0.0949265	5.94814e-05	0.0373221
23433_at	RHOQ	2.66321	0.0744603	0.00838172	0.0494023
23434_at	C3orf27	3.42757	0.106242	0.00128359	0.0393556
23443_at	SLC35A3	-3.25137	-0.126359	0.00208067	0.0403296
23464_at	GCAT	2.72028	0.0643791	0.00800867	0.0489675
23473_at	CAPN7	-2.96163	-0.12947	0.00433961	0.0428809
23479_at	ISCU	-2.76805	-0.0945012	0.00761092	0.0482193
23484_at	LEPROTL1	-4.28103	-0.0784061	0.000122262	0.0373221
23498_at	HAAO	2.71587	0.064457	0.00824982	0.0492221
23505_at	TMEM131	-3.02127	-0.122568	0.00380895	0.0425023
23506_at	KIAA0240	-5.06166	-0.0694357	2.59918e-05	0.0366428
23529_at	CLCF1	3.58159	0.0756093	0.000877105	0.0391545
23530_at	NNT	-3.08966	-0.0740076	0.00310774	0.0413384
23531_at	MMD	2.85176	0.0631845	0.00723062	0.0474936
23533_at	PIK3R5	3.11763	0.109482	0.0033628	0.0416384
23539_at	SLC16A8	2.88843	0.0595162	0.00529498	0.044558
23544_at	SEZ6L	3.20465	0.0705841	0.00235065	0.0409044
23547_at	LILRA4	4.7324	0.130019	3.86546e-05	0.0373221
23558_at	WBP2	-3.04958	-0.0672074	0.00325754	0.0413384
23583_at	SMUG1	-3.40924	-0.0781902	0.00137258	0.0393556
23598_at	PATZ1	-2.93135	-0.0762063	0.00532449	0.044558
23608_at	MKRN1	-2.74952	-0.0546699	0.00768431	0.0483085
23613_at	ZMYND8	-3.06072	-0.0951075	0.00393627	0.0427574
23615_at	PYY2	2.87033	0.0814312	0.00554704	0.0447438
23616_at	SH3BP1	3.0703	0.0462594	0.00325702	0.0413384
23623_at	RUSC1	3.511	0.0432107	0.00105183	0.0392275
23646_at	PLD3	-2.92873	-0.0959423	0.00507541	0.0442392
23647_at	ARFIP2	-3.216	-0.10456	0.00252405	0.0409437
23648_at	SSBP3	-3.10764	-0.0988093	0.00309234	0.0413384
23654_at	PLXNB2	-2.75061	-0.0711126	0.00829698	0.0493433
23678_at	SGK3	-3.15701	-0.0610125	0.00260274	0.0409437
23741_at	EID1	-2.84292	-0.0840454	0.00616976	0.0458581
23743_at	BHMT2	4.54957	0.0937067	5.96878e-05	0.0373221
23766_at	GABARAPL3	2.87972	0.107941	0.00587554	0.0451936
23769_at	FLRT1	2.741	0.0872836	0.00767742	0.0483085
24141_at	C20orf103	5.24304	0.11118	9.46518e-06	0.0357612
24149_at	ZNF318	-2.8365	-0.0853419	0.00687691	0.0468934
245_at	ALOX12P2	-3.09774	-0.0846787	0.00305084	0.0413292
245913_at	DEFB110	2.74396	0.0763942	0.00751717	0.0478957
245927_at	DEFB113	3.07696	0.0882815	0.00306361	0.0413292
245973_at	ATP6V1C2	-5.17779	-0.186866	1.25076e-05	0.0357612
246181_at	AKR7L	-3.33304	-0.0820805	0.0016983	0.0393556
246213_at	SLC17A8	2.77965	0.0874668	0.00694299	0.0469555
246330_at	PELI3	2.72601	0.0598214	0.00795812	0.0488788
246705_at	C21orf94	2.7641	0.118146	0.00727918	0.0475254
246744_at	STH	2.77793	0.0777071	0.00708324	0.0472463
2488_at	FSHB	3.0597	0.10459	0.00342583	0.0416764
2492_at	FSHR	2.69461	0.108118	0.00864344	0.0498434
2516_at	NR5A1	2.94029	0.0773517	0.00448785	0.0432659
2525_at	FUT3	-2.70592	-0.110056	0.00742713	0.0477178
2527_at	FUT5	3.14146	0.100121	0.00279357	0.04105
2528_at	FUT6	-3.30813	-0.0750034	0.00179914	0.0393556
2529_at	FUT7	3.52124	0.105078	0.00109057	0.0392275
253012_at	HEPACAM2	-4.16721	-0.255235	0.000184276	0.0373221
253017_at	TECRL	2.76785	0.0672546	0.00724415	0.0475024
2531_at	KDSR	-3.22897	-0.0641029	0.00224444	0.0406969
253461_at	ZBTB38	-2.91087	-0.0973803	0.00527252	0.044558
253738_at	EBF3	2.85054	0.0808794	0.00585338	0.0451635
253769_at	WDR27	-2.75101	-0.0813378	0.00728269	0.0475305
253980_at	KCTD13	-3.31577	-0.0633122	0.00132755	0.0393556
254048_at	UBN2	-2.78974	-0.0709305	0.00706929	0.0472011
254122_at	SNX32	2.88125	0.0397215	0.00523977	0.044558
254187_at	TSGA10IP	3.12034	0.0738809	0.00294293	0.0411845
2543_at	GAGE1	2.99718	0.11407	0.00352015	0.0419359
254827_at	NAALADL2	-2.84866	-0.104268	0.00566981	0.0449238
254863_at	C17orf61	-2.70169	-0.079395	0.008321	0.0494023
254879_at	OR2T6	2.73284	0.0836318	0.00783652	0.0486639
254910_at	LCE5A	2.7072	0.119517	0.00842998	0.0495125
255022_at	CALHM1	3.47389	0.0811631	0.00113312	0.0392275
255231_at	MCOLN2	2.92717	0.074536	0.00499426	0.0441037
255275_at	MYADML2	3.60687	0.0838271	0.000809901	0.0391545
255394_at	TCP11L2	-3.93027	-0.207417	0.000347266	0.0391545
2554_at	GABRA1	2.9388	0.090822	0.00464614	0.043501
255403_at	ZNF718	-3.80631	-0.11901	0.000661666	0.0391545
255411_at	LOC255411	3.87009	0.0553676	0.000359811	0.0391545
255426_at	RASGEF1C	3.33509	0.0694811	0.00160489	0.0393556
2555_at	GABRA2	3.08246	0.107214	0.00305144	0.0413292
255631_at	COL24A1	3.03902	0.0946135	0.00345231	0.0417293
2557_at	GABRA4	3.14197	0.112406	0.00267278	0.0409437
255738_at	PCSK9	2.83663	0.0830776	0.00596242	0.0454539
255758_at	TCTEX1D2	-3.0582	-0.107154	0.00345015	0.0417293
255926_at	ADAM5P	2.88876	0.0672494	0.00504827	0.0442392
256148_at	OR4S1	2.89582	0.116245	0.00516203	0.0444183
256236_at	NAPSB	3.50137	0.0839617	0.00109178	0.0392275
2563_at	GABRD	2.72649	0.045368	0.00797951	0.0489195
256355_at	RPS2P32	4.15686	0.0538953	0.000203541	0.0373221
256356_at	GK5	-2.85965	-0.113974	0.0060237	0.0456344
256380_at	SCML4	2.82817	0.0610109	0.00652783	0.0464795
256394_at	SERPINA11	3.21565	0.118542	0.00225539	0.0407847
256586_at	LYSMD2	2.6992	0.0524323	0.00821512	0.0491898
2566_at	GABRG2	3.02072	0.12841	0.00367936	0.0420983
256643_at	CXorf23	-2.94923	-0.0916385	0.00469735	0.0435586
256933_at	NPB	3.00921	0.0645517	0.00386958	0.042644
257_at	ALX3	2.7428	0.057696	0.00757809	0.0481339
2570_at	GABRR2	2.85354	0.104039	0.00591073	0.0452413
257160_at	RNF214	-2.73222	-0.0562224	0.00835618	0.0494023
257194_at	NEGR1	2.78033	0.0942453	0.007231	0.0474936
2572_at	GAD2	3.30164	0.0784939	0.00181989	0.0393556
257240_at	KLHL34	3.14491	0.0537654	0.00276152	0.0410262
257629_at	ANKS4B	4.42546	0.127424	8.53192e-05	0.0373221
25789_at	TMEM59L	2.70302	0.075805	0.00836184	0.0494023
2580_at	GAK	-3.26059	-0.086295	0.00232043	0.0409044
25802_at	LMOD1	3.38121	0.0895976	0.00146983	0.0393556
25806_at	VAX2	3.86503	0.0884255	0.000404885	0.0391545
25817_at	FAM19A5	3.03608	0.0676343	0.00360617	0.0419581
25826_at	SNORD82	-3.34705	-0.218792	0.00146225	0.0393556
25829_at	TMEM184B	-2.71798	-0.0585566	0.00703304	0.0471378
25834_at	MGAT4C	2.77197	0.113956	0.00719788	0.0474719
2584_at	GALK1	5.01032	0.0720875	1.71714e-05	0.0357612
25849_at	PARM1	-3.20604	-0.120277	0.00212486	0.0403999
2587_at	GALR1	3.48583	0.0579222	0.00109563	0.0392275
25874_at	BRP44	-2.99997	-0.087385	0.00400808	0.042801
25875_at	LETMD1	-4.03207	-0.101544	0.000266627	0.0373221
259_at	AMBP	2.78714	0.0969071	0.00683439	0.0467885
25901_at	CCDC28A	-3.24966	-0.0792438	0.00241667	0.0409044
25903_at	OLFML2B	2.71282	0.0637004	0.00865469	0.0498592
25904_at	CNOT10	-3.53241	-0.0575764	0.0010231	0.0392275
25917_at	THUMPD3	-2.99957	-0.112449	0.0039552	0.042801
259197_at	NCR3	3.07436	0.090787	0.0032958	0.0413384
259232_at	NALCN	3.39568	0.110617	0.00140814	0.0393556
259236_at	TMIE	3.09124	0.0811202	0.00319856	0.0413384
259249_at	MRGPRX1	2.72804	0.0918058	0.00777514	0.0484834
259266_at	ASPM	2.79099	0.0996474	0.00690808	0.0469275
25927_at	CNRIP1	3.26094	0.0753817	0.00196404	0.0397118
259287_at	TAS2R41	2.69608	0.10721	0.00851722	0.0496925
2593_at	GAMT	3.02523	0.0508902	0.00379954	0.0424641
259307_at	IL4I1	3.19836	0.0583609	0.00239933	0.0409044
25937_at	WWTR1	-2.8771	-0.0678469	0.00527385	0.044558
25941_at	C18orf10	-2.8613	-0.0970268	0.00546474	0.0446525
25962_at	KIAA1429	-2.84411	-0.0716699	0.00612134	0.0457873
25966_at	C2CD2	-3.36721	-0.075008	0.00170763	0.0393556
25975_at	EGFL6	2.68348	0.0757962	0.0080343	0.0490159
25976_at	TIPARP	-4.17219	-0.172837	0.000132843	0.0373221
25981_at	DNAH1	-3.09104	-0.156016	0.00310927	0.0413384
25999_at	CLIP3	3.48607	0.0719218	0.00107885	0.0392275
26000_at	TBC1D10B	-3.19005	-0.049299	0.0022572	0.0407847
26002_at	MOXD1	3.39258	0.130926	0.00141553	0.0393556
26018_at	LRIG1	-2.99479	-0.135088	0.00394773	0.0427938
26019_at	UPF2	-2.80768	-0.0640435	0.00636755	0.0462897
26032_at	SUSD5	2.90859	0.0904721	0.00507436	0.0442392
26035_at	GLCE	-3.16756	-0.113061	0.00271832	0.0409888
26037_at	SIPA1L1	-3.09649	-0.093013	0.00303852	0.0413292
26043_at	UBXN7	-3.42486	-0.0873327	0.00113395	0.0392275
26047_at	CNTNAP2	2.92931	0.103537	0.00471577	0.0435949
26051_at	PPP1R16B	3.20548	0.0691412	0.00228966	0.0409044
26083_at	TBC1D29	2.70809	0.0775054	0.00799989	0.0489442
26100_at	WIPI2	-2.77405	-0.0544095	0.00822124	0.0491898
26108_at	PYGO1	4.06582	0.0863769	0.000203412	0.0373221
26130_at	GAPVD1	-3.53862	-0.140355	0.00100083	0.0392275
26137_at	ZBTB20	-3.00553	-0.1295	0.00376988	0.0423203
26140_at	TTLL3	-2.9711	-0.137435	0.00469025	0.0435223
26146_at	TRAF3IP1	-3.0043	-0.136562	0.00402027	0.042801
26147_at	PHF19	2.92808	0.0643134	0.00508222	0.0442469
26151_at	NAT9	-2.95938	-0.0416954	0.00440954	0.0430728
26153_at	KIF26A	2.87965	0.0612464	0.00548348	0.0446525
26160_at	IFT172	-2.88314	-0.142203	0.0054316	0.0446265
26212_at	OR2B6	3.18558	0.142854	0.00237809	0.0409044
2622_at	GAS8	-3.23601	-0.152402	0.0021461	0.0403999
26220_at	DGCR5	3.31545	0.0701676	0.00173427	0.0393556
26223_at	FBXL21	2.69655	0.125582	0.00858555	0.0498016
26230_at	TIAM2	2.75654	0.0781758	0.00727571	0.0475254
26232_at	FBXO2	3.72201	0.0655791	0.000603052	0.0391545
26235_at	FBXL4	-2.84276	-0.0698227	0.00632043	0.0462881
2624_at	GATA2	2.9338	0.06723	0.00482232	0.0438205
26245_at	OR2M4	2.84431	0.155999	0.00585212	0.0451635
26257_at	NKX2-8	2.78518	0.0601554	0.00705623	0.0471521
26259_at	FBXW8	-2.87397	-0.0689736	0.00608951	0.0457114
26260_at	FBXO25	-3.22929	-0.0562414	0.00283492	0.04105
26268_at	FBXO9	-3.15552	-0.0991794	0.00302346	0.0413292
2627_at	GATA6	3.05642	0.0354474	0.00363912	0.0420346
26279_at	PLA2G2D	3.25067	0.0758095	0.00203355	0.0402167
26280_at	IL1RAPL2	2.87984	0.0967995	0.00521592	0.0444886
26290_at	GALNT8	2.82434	0.0785016	0.00613138	0.0457873
2630_at	GBAP1	-2.87322	-0.112384	0.00483225	0.04383
26330_at	GAPDHS	2.90669	0.0619485	0.00528165	0.044558
26333_at	OR7A17	2.78527	0.143717	0.00671544	0.0467358
2635_at	GBP3	-3.11627	-0.114068	0.00282245	0.04105
2637_at	GBX2	2.71971	0.0567092	0.00817497	0.0491733
2642_at	GCGR	2.94537	0.055231	0.0045907	0.0434242
26504_at	CNNM4	-2.8661	-0.0960054	0.00638748	0.0462897
2651_at	GCNT2	-2.76082	-0.0788307	0.00754329	0.0480109
26529_at	OR12D2	3.31138	0.114588	0.0016863	0.0393556
26533_at	OR10G3	2.69042	0.123201	0.00870788	0.0499087
2658_at	GDF2	3.09231	0.0548116	0.00307929	0.0413292
26580_at	BSCL2	-3.03301	-0.0887407	0.00373252	0.0423006
2660_at	MSTN	3.79036	0.051912	0.00048161	0.0391545
26608_at	TBL2	-2.86031	-0.0451318	0.00633088	0.0462897
2664_at	GDI1	-2.77091	-0.0598499	0.00700963	0.0471056
266722_at	HS6ST3	3.02501	0.0835829	0.00367555	0.0420791
266747_at	RGL4	3.16393	0.066547	0.00253304	0.0409437
2668_at	GDNF	2.81386	0.0501645	0.0063394	0.0462897
2669_at	GEM	2.94163	0.0840686	0.00464926	0.043501
267010_at	RNU12	3.10616	0.112658	0.00295386	0.0411845
2673_at	GFPT1	-3.13991	-0.138675	0.00283554	0.04105
26785_at	SNORD63	-3.08994	-0.16247	0.0034104	0.0416764
26789_at	SNORD59A	-3.00838	-0.104344	0.00364588	0.0420436
26808_at	SNORD42B	-2.85197	-0.1173	0.00489785	0.0440004
26809_at	SNORD42A	-3.13868	-0.116237	0.00220489	0.0405668
26816_at	SNORD35A	-2.92839	-0.143986	0.00466347	0.043501
26819_at	SNORD32A	-3.01724	-0.0953292	0.00387671	0.0426503
26821_at	SNORA74A	-3.19868	-0.134949	0.00197676	0.0397728
2687_at	GGT5	2.86777	0.0526229	0.0057834	0.0450284
2691_at	GHRH	2.7635	0.0812613	0.00729013	0.0475305
2695_at	GIP	2.73068	0.0836733	0.00787843	0.0487412
26960_at	NBEA	-3.31586	-0.164485	0.00174192	0.0393556
26974_at	ZNF285	3.16818	0.081577	0.00266767	0.0409437
26996_at	GPR160	-2.98918	-0.10513	0.00414411	0.0428335
26998_at	FETUB	2.98663	0.109049	0.00422479	0.0428375
270_at	AMPD1	2.91497	0.0693435	0.00485566	0.0438886
27005_at	USP21	-3.35301	-0.0732619	0.00173358	0.0393556
2701_at	GJA4	3.34001	0.111022	0.00165322	0.0393556
27012_at	KCNV1	3.54996	0.123784	0.000928817	0.0392093
27020_at	NPTN	-2.84766	-0.0664821	0.00645727	0.0464119
27023_at	FOXB1	2.91324	0.043302	0.00495738	0.0441037
27063_at	ANKRD1	3.22407	0.0936818	0.00218348	0.0405321
27065_at	D4S234E	2.83183	0.0412971	0.00635148	0.0462897
27075_at	TSPAN13	-3.03496	-0.121929	0.00412478	0.0428335
27076_at	LYPD3	3.13889	0.164091	0.00290762	0.0411845
27086_at	FOXP1	-2.85356	-0.0562119	0.00570374	0.0449618
27098_at	CLUL1	3.52136	0.0854137	0.000926735	0.0392093
27112_at	FAM155B	3.31904	0.0743393	0.00168124	0.0393556
27113_at	BBC3	2.77477	0.0543241	0.00705082	0.0471521
27123_at	DKK2	3.61256	0.115336	0.000799907	0.0391545
27124_at	INPP5J	2.84721	0.0647051	0.00580906	0.0450499
27133_at	KCNH5	3.1656	0.104817	0.0025835	0.0409437
27143_at	KIAA1274	3.376	0.0802192	0.00147089	0.0393556
27164_at	SALL3	2.85123	0.0470755	0.00590436	0.0452385
27178_at	IL1F7	3.37322	0.0750664	0.00157306	0.0393556
27180_at	SIGLEC9	2.91559	0.0988407	0.00575129	0.0450053
27189_at	IL17C	3.60736	0.0989115	0.000802699	0.0391545
27240_at	SIT1	2.76329	0.0813186	0.00736246	0.047679
27241_at	BBS9	-2.87371	-0.132965	0.00540501	0.0446265
27246_at	RNF115	-3.07294	-0.133902	0.0036304	0.0420346
27248_at	ERLEC1	-3.30875	-0.138876	0.00183518	0.0393556
27255_at	CNTN6	3.26095	0.118948	0.00197848	0.0397728
27283_at	TINAG	3.08321	0.0977441	0.00312705	0.0413384
27286_at	SRPX2	-2.97831	-0.109525	0.0040569	0.042801
27287_at	VENTX	3.71922	0.0660345	0.000574616	0.0391545
27288_at	RBMXL2	3.00828	0.071891	0.00413091	0.0428335
2729_at	GCLC	-3.12288	-0.17038	0.00290317	0.0411845
27295_at	PDLIM3	2.87457	0.0839543	0.00557002	0.0447438
2730_at	GCLM	-3.82881	-0.142464	0.000453855	0.0391545
2731_at	GLDC	3.3552	0.095133	0.00150959	0.0393556
27319_at	BHLHE22	3.18862	0.0422482	0.00237621	0.0409044
27324_at	TOX3	-3.8257	-0.177625	0.000501008	0.0391545
27327_at	TNRC6A	-2.82494	-0.102905	0.00675281	0.0467885
27334_at	P2RY10	3.47866	0.12784	0.00132572	0.0393556
2734_at	GLG1	-2.78904	-0.0946017	0.00704878	0.0471521
2740_at	GLP1R	2.90808	0.0780074	0.00499298	0.0441037
27443_at	CECR2	3.0105	0.0954506	0.00385332	0.042644
2768_at	GNA12	-3.04679	-0.0691365	0.00365336	0.0420436
2774_at	GNAL	-2.74599	-0.119961	0.00785735	0.0486639
2799_at	GNS	-3.06817	-0.098693	0.00354784	0.0419366
2800_at	GOLGA1	-2.76601	-0.0584347	0.00737802	0.047679
2804_at	GOLGB1	-2.82312	-0.0872487	0.00649079	0.0464499
280659_at	SSX8	3.11425	0.100418	0.00296909	0.0411845
280664_at	WFDC10B	3.63758	0.0751427	0.000720762	0.0391545
2810_at	SFN	3.78708	0.136285	0.000548137	0.0391545
2819_at	GPD1	3.63896	0.089217	0.00065317	0.0391545
2823_at	GPM6A	3.07254	0.117202	0.00322694	0.0413384
28232_at	SLCO3A1	3.7199	0.129205	0.00118929	0.0392275
2826_at	CCR10	2.74074	0.117048	0.0077844	0.0484977
282617_at	IL28B	3.39387	0.131237	0.00138627	0.0393556
2827_at	GPR3	2.78558	0.0740625	0.00686708	0.0468657
282770_at	OR10AG1	3.37005	0.0949691	0.00143233	0.0393556
282973_at	JAKMIP3	2.81169	0.0456112	0.00636579	0.0462897
283_at	ANG	-3.71885	-0.19826	0.000859814	0.0391545
28316_at	CDH20	2.98683	0.101748	0.00397361	0.042801
283160_at	OR8D2	2.90002	0.140179	0.00501841	0.0441506
283209_at	PGM2L1	-3.6397	-0.106713	0.000717939	0.0391545
283229_at	EFCAB4A	-3.65937	-0.10519	0.000560101	0.0391545
283234_at	CCDC88B	2.94806	0.0683243	0.0046227	0.0434723
283237_at	TTC9C	-3.40366	-0.116012	0.00148139	0.0393556
283358_at	B4GALNT3	-3.2379	-0.0730067	0.00240535	0.0409044
283375_at	SLC39A5	3.29123	0.0793004	0.00186853	0.0393556
283383_at	GPR133	2.80759	0.0806075	0.0065041	0.0464609
283450_at	C12orf51	-3.40809	-0.106223	0.0014658	0.0393556
283471_at	TMPRSS12	2.90062	0.0823403	0.00511675	0.0443714
283554_at	GPR137C	3.90363	0.0988371	0.000348048	0.0391545
283643_at	C14orf80	3.15816	0.0528212	0.00266635	0.0409437
283673_at	NCRNA00277	2.69444	0.054598	0.00857716	0.0498016
2837_at	UTS2R	2.85571	0.0615356	0.00579949	0.045047
2838_at	GPR15	2.94445	0.0939905	0.00451189	0.0432659
283860_at	C16orf81	2.80796	0.0548951	0.00637205	0.0462897
283951_at	C16orf91	2.85672	0.0604095	0.00564138	0.0448887
284021_at	C17orf60	3.0489	0.0427237	0.00368563	0.0421456
284023_at	LOC284023	4.53649	0.104332	7.08584e-05	0.0373221
284111_at	SLC13A5	2.74412	0.0828986	0.0077199	0.04834
284119_at	PTRF	3.07476	0.0677094	0.00338564	0.0416764
284273_at	ZADH2	-2.86992	-0.0591407	0.00606177	0.0456353
28432_at	IGHV3-35	3.15679	0.135717	0.00249071	0.0409437
284339_at	TMEM145	2.86689	0.0712258	0.00557835	0.0447461
284353_at	NKPD1	3.63859	0.0898926	0.000759247	0.0391545
284359_at	IZUMO1	3.32442	0.0712879	0.00167518	0.0393556
284379_at	LOC284379	2.80933	0.103274	0.00634487	0.0462897
284391_at	ZNF844	-2.99774	-0.0732435	0.00479279	0.0436929
284451_at	ODF3L2	2.97953	0.0707326	0.00425444	0.0428809
284459_at	HKR1	-3.17717	-0.0831277	0.00260607	0.0409437
284467_at	FAM19A3	3.35844	0.105002	0.00154436	0.0393556
284486_at	THEM5	3.13426	0.0807674	0.00272134	0.0409888
28451_at	IGHV3-9	3.22855	0.189415	0.00220885	0.0405668
284573_at	C1orf157	2.81624	0.0942576	0.00643534	0.0463219
2846_at	LPAR4	2.93814	0.115083	0.0043957	0.0430111
284612_at	SYPL2	3.62012	0.0912554	0.000759133	0.0391545
284615_at	ANKRD34A	2.7185	0.0625777	0.00823027	0.0491947
284654_at	RSPO1	3.50894	0.085532	0.00102736	0.0392275
284656_at	EPHA10	2.80181	0.0693432	0.00666675	0.0466271
28468_at	IGHV1-18	3.16384	0.186937	0.00255753	0.0409437
2847_at	MCHR1	3.15743	0.103126	0.00264677	0.0409437
284739_at	NCRNA00176	3.2335	0.0665416	0.00212885	0.0403999
284759_at	SIRPB2	2.8262	0.139049	0.00751791	0.0478957
284805_at	C20orf203	2.78343	0.0941386	0.00694235	0.0469555
284836_at	C21orf125	2.7574	0.0792461	0.00745549	0.0477498
284948_at	SH2D6	2.90281	0.0891286	0.00501862	0.0441506
284992_at	CCDC150	2.93775	0.061815	0.00448066	0.0432655
2850_at	GPR27	2.81368	0.0612446	0.00645073	0.0463987
285025_at	CCDC141	2.91843	0.074946	0.00486745	0.0439474
2852_at	GPER	3.90434	0.0854226	0.000354497	0.0391545
285268_at	ZNF621	-4.66982	-0.108328	6.02651e-05	0.0373221
285311_at	C3orf56	2.83883	0.0934901	0.00613059	0.0457873
285343_at	C3orf23	-2.8926	-0.0649345	0.00514365	0.0443934
285346_at	ZNF852	-2.95061	-0.057137	0.00594803	0.0454144
285349_at	ZNF660	3.02761	0.0672728	0.00389768	0.0426907
285382_at	C3orf70	2.85475	0.0896411	0.00576354	0.0450053
285464_at	CRIPAK	-3.32208	-0.106462	0.00189919	0.0393556
285513_at	GPRIN3	3.2473	0.071819	0.00268043	0.0409437
285533_at	RNF175	2.97766	0.0810099	0.00422229	0.0428375
285550_at	FAM200B	-2.96107	-0.0641194	0.00466265	0.043501
285601_at	GPR150	3.25202	0.079017	0.00206998	0.0402392
28568_at	TRBV19	2.96706	0.107052	0.00434583	0.0428869
285852_at	TREML4	2.7952	0.110521	0.00679099	0.0467885
285877_at	POM121L12	3.19836	0.0863433	0.00238189	0.0409044
286016_at	TPI1P2	2.75719	0.0667607	0.00737274	0.047679
286103_at	C8orf77	3.64605	0.101059	0.000771302	0.0391545
28614_at	TRBV5-1	2.9445	0.147575	0.00467967	0.0435223
286183_at	NKAIN3	3.0599	0.0903646	0.00358837	0.0419581
2862_at	MLNR	2.85832	0.0503926	0.00564069	0.0448887
286204_at	CRB2	3.504	0.08419	0.00106662	0.0392275
286257_at	C9orf142	3.12636	0.0455536	0.00329998	0.0413384
2864_at	FFAR1	2.93638	0.0859586	0.00469002	0.0435223
286436_at	H2BFM	3.3418	0.0695543	0.00163111	0.0393556
286451_at	YIPF6	-3.19929	-0.0814864	0.00239553	0.0409044
286676_at	ILDR1	-3.81796	-0.0845836	0.000300297	0.0391545
28670_at	TRAV13-2	2.78227	0.209591	0.00633204	0.0462897
28677_at	TRAV9-2	3.43234	0.140927	0.00145064	0.0393556
287015_at	TRIM42	3.77069	0.116278	0.000495711	0.0391545
28773_at	IGLV9-49	2.92955	0.0968445	0.00491119	0.0440462
2888_at	GRB14	3.01347	0.0752336	0.00375502	0.0423006
28907_at	IGKV5-2	2.81453	0.116729	0.00640428	0.0462897
2892_at	GRIA3	2.78193	0.0537748	0.00666482	0.0466271
2893_at	GRIA4	2.83828	0.0899634	0.00585978	0.0451737
28959_at	TMEM176B	2.8133	0.0785778	0.00653075	0.046483
28962_at	OSTM1	-2.7256	-0.0542922	0.00780588	0.0485855
28966_at	SNX24	-3.66455	-0.0982622	0.000747599	0.0391545
28972_at	SPCS1	-2.79172	-0.0569235	0.00722226	0.0474936
28978_at	TMEM14A	-2.94201	-0.0863811	0.00450347	0.0432659
28981_at	IFT81	-2.98031	-0.13035	0.00422044	0.0428375
28984_at	C13orf15	-2.92862	-0.0864372	0.00473072	0.0435968
28996_at	HIPK2	-2.98603	-0.117104	0.00393525	0.0427574
29_at	ABR	-2.98227	-0.0894424	0.00420015	0.0428375
2900_at	GRIK4	3.13991	0.0816325	0.00276308	0.0410262
2901_at	GRIK5	2.69442	0.0645372	0.00857047	0.0498016
2905_at	GRIN2C	2.77275	0.0635082	0.00713025	0.0473519
29087_at	THYN1	-3.65703	-0.0711497	0.000716663	0.0391545
29098_at	RANGRF	3.51017	0.0530264	0.00104857	0.0392275
29102_at	DROSHA	-2.97928	-0.092941	0.00460369	0.0434242
29105_at	C16orf80	-2.93643	-0.111066	0.00471925	0.043596
29121_at	CLEC2D	-2.74711	-0.0933985	0.00828105	0.0493041
29122_at	PRSS50	2.89287	0.0758542	0.00533067	0.044558
29125_at	C11orf21	3.44704	0.0699242	0.00126172	0.0393556
2918_at	GRM8	3.47032	0.0827759	0.00116397	0.0392275
2928_at	GSC2	3.22865	0.0686953	0.00219049	0.0405321
2950_at	GSTP1	-2.8497	-0.0341609	0.00556465	0.0447438
2971_at	GTF3A	-3.72076	-0.0875594	0.000590494	0.0391545
2977_at	GUCY1A2	3.17506	0.101675	0.00253437	0.0409437
29775_at	CARD10	3.04037	0.0641663	0.00357759	0.0419503
2981_at	GUCA2B	2.88915	0.0929332	0.00544152	0.0446265
2984_at	GUCY2C	3.12969	0.0970807	0.00267072	0.0409437
29881_at	NPC1L1	2.77796	0.0960268	0.00704735	0.0471521
29894_at	CPSF1	-3.17657	-0.0963039	0.00235958	0.0409044
29895_at	MYLPF	3.09253	0.065112	0.00310746	0.0413384
29901_at	SAC3D1	3.43864	0.066868	0.00127514	0.0393556
29911_at	HOOK2	-3.06716	-0.0823448	0.00335093	0.041622
29926_at	GMPPA	-3.2615	-0.078123	0.00155252	0.0393556
29948_at	OSGIN1	3.15758	0.0569022	0.00258015	0.0409437
29950_at	SERTAD1	2.91591	0.0654733	0.00518396	0.0444183
29953_at	TRHDE	3.51013	0.095351	0.00105677	0.0392275
29954_at	POMT2	-3.15615	-0.102013	0.00279318	0.04105
29974_at	A1CF	2.90373	0.0967063	0.00499272	0.0441037
29986_at	SLC39A2	2.95762	0.121951	0.00442837	0.0431399
29990_at	PILRB	-3.49428	-0.142943	0.00099066	0.0392275
29993_at	PACSIN1	2.69487	0.0549642	0.0086678	0.0498688
30000_at	TNPO2	-2.88789	-0.0873443	0.00528716	0.044558
30009_at	TBX21	2.7754	0.0560211	0.00695116	0.0469555
3003_at	GZMK	2.7532	0.0942061	0.00722779	0.0474936
30062_at	RAX	3.7123	0.0681712	0.000618763	0.0391545
3038_at	HAS3	2.96692	0.057675	0.00443242	0.0431399
3045_at	HBD	3.19082	0.143606	0.0023944	0.0409044
3054_at	HCFC1	-2.7758	-0.108546	0.00710372	0.0472808
3060_at	HCRT	2.79883	0.04916	0.00663877	0.0466182
3062_at	HCRTR2	2.78466	0.0953211	0.00696808	0.0469845
3069_at	HDLBP	-3.01001	-0.108914	0.00388915	0.0426744
3073_at	HEXA	-3.32836	-0.117471	0.00170202	0.0393556
30815_at	ST6GALNAC6	-3.36677	-0.106534	0.00152818	0.0393556
30819_at	KCNIP2	3.67694	0.0639603	0.000659583	0.0391545
3082_at	HGF	3.08787	0.0917774	0.00303665	0.0413292
30848_at	CTAG2	3.45322	0.0945858	0.00122033	0.0392275
3090_at	HIC1	2.95454	0.0483613	0.00455761	0.0434086
31_at	ACACA	-2.89976	-0.0674921	0.00545122	0.0446525
3101_at	HK3	2.79285	0.0948709	0.00711597	0.0472808
3115_at	HLA-DPB1	2.94319	0.141831	0.00468762	0.0435223
3116_at	HLA-DPB2	3.66162	0.082432	0.000922646	0.0392093
3118_at	HLA-DQA2	3.69676	0.177477	0.00062889	0.0391545
3120_at	HLA-DQB2	3.16459	0.0918983	0.00308446	0.0413292
3142_at	HLX	3.79053	0.0863283	0.000494313	0.0391545
3155_at	HMGCL	-3.56027	-0.0783008	0.00106614	0.0392275
3158_at	HMGCS2	-2.95935	-0.141267	0.00444466	0.0431633
316_at	AOX1	2.98206	0.0698305	0.00409208	0.042801
3170_at	FOXA2	3.3439	0.0773751	0.00154098	0.0393556
317762_at	CCDC85C	3.26118	0.0494531	0.00196433	0.0397118
3198_at	HOXA1	3.64735	0.0859683	0.000729833	0.0391545
32_at	ACACB	-3.36064	-0.104379	0.00156192	0.0393556
3206_at	HOXA10	3.28523	0.0648985	0.00187883	0.0393556
3209_at	HOXA13	2.89832	0.0573735	0.00518885	0.0444183
321_at	APBA2	3.05639	0.0759242	0.00342992	0.0416764
3211_at	HOXB1	2.97812	0.0756498	0.00417632	0.0428375
3231_at	HOXD1	2.89515	0.0519887	0.00519632	0.0444183
3234_at	HOXD8	2.95761	0.0762019	0.00433571	0.0428809
3237_at	HOXD11	2.70116	0.0576394	0.00857237	0.0498016
3239_at	HOXD13	2.85654	0.0747892	0.00564264	0.0448887
3241_at	HPCAL1	3.33862	0.0527195	0.00160305	0.0393556
3249_at	HPN	3.31518	0.0848117	0.00174909	0.0393556
326_at	AIRE	3.10995	0.0788965	0.0029249	0.0411845
326342_at	EMR4P	3.94375	0.109333	0.000334535	0.0391545
3266_at	ERAS	3.14352	0.105293	0.00276119	0.0410262
3269_at	HRH1	4.09351	0.128322	0.000216306	0.0373221
3290_at	HSD11B1	2.89872	0.0785317	0.00538427	0.0446265
3299_at	HSF4	-3.89887	-0.0665567	0.000366868	0.0391545
3303_at	HSPA1A	-2.80709	-0.0908522	0.00621937	0.0459572
3316_at	HSPB2	3.09669	0.0827463	0.00313114	0.0413384
3326_at	HSP90AB1	-2.70654	-0.0769381	0.00822597	0.0491898
333929_at	SNAI3	4.40983	0.0695752	9.42308e-05	0.0373221
335_at	APOA1	2.91938	0.0711435	0.00499032	0.0441037
3350_at	HTR1A	3.60514	0.110409	0.000823076	0.0391545
3352_at	HTR1D	2.86417	0.121054	0.00559863	0.0447592
3358_at	HTR2C	3.41782	0.0774389	0.00125849	0.0393556
3359_at	HTR3A	3.33293	0.100701	0.00178132	0.0393556
336_at	APOA2	2.69093	0.0800595	0.00865908	0.0498688
3361_at	HTR5A	2.96136	0.104358	0.00436111	0.0429181
337_at	APOA4	3.1799	0.0568664	0.00254622	0.0409437
337876_at	CHSY3	3.90868	0.0623514	0.000365588	0.0391545
337880_at	KRTAP11-1	2.72838	0.0904483	0.00782151	0.0486336
337960_at	KRTAP13-3	3.14776	0.106022	0.00266677	0.0409437
337963_at	KRTAP23-1	3.32529	0.123165	0.00169402	0.0393556
337966_at	KRTAP6-1	3.16527	0.112892	0.00255411	0.0409437
337967_at	KRTAP6-2	2.73376	0.10718	0.00821754	0.0491898
337969_at	KRTAP19-2	2.93879	0.0676837	0.00468694	0.0435223
337970_at	KRTAP19-3	2.71175	0.0927352	0.00813109	0.0491081
337972_at	KRTAP19-5	3.28115	0.11912	0.0019367	0.0394882
337976_at	KRTAP20-2	3.16829	0.11461	0.00250982	0.0409437
337978_at	KRTAP21-2	2.98137	0.158177	0.00421859	0.0428375
337979_at	KRTAP22-1	2.93587	0.113545	0.00466171	0.043501
338_at	APOB	2.83054	0.0837058	0.00601906	0.0456344
338094_at	FAM151A	2.89542	0.0838658	0.00514627	0.0443934
3382_at	ICA1	-4.57628	-0.132064	8.01854e-05	0.0373221
338321_at	NLRP9	2.76627	0.0928359	0.00714572	0.0473907
338398_at	TAS2R60	2.70254	0.109135	0.00834418	0.0494023
338596_at	ST8SIA6	2.68451	0.0748	0.00863883	0.0498406
338599_at	DUPD1	2.9509	0.0791526	0.00489742	0.0440004
3386_at	ICAM4	3.58405	0.104001	0.000901453	0.0391545
338661_at	TMEM225	2.92021	0.0905132	0.0047766	0.0436462
338707_at	B4GALNT4	3.19907	0.0687366	0.00235385	0.0409044
338761_at	C1QL4	2.8309	0.0692776	0.00613411	0.0457873
338773_at	TMEM119	2.77919	0.0865936	0.00703273	0.0471378
338785_at	KRT79	3.1508	0.101166	0.00272236	0.0409888
338797_at	LOC338797	3.02684	0.117813	0.00379312	0.0424163
338809_at	C12orf74	-2.8883	-0.15048	0.00520036	0.0444183
338811_at	FAM19A2	2.71644	0.130011	0.00804141	0.0490159
338879_at	RNASE10	2.71029	0.0971414	0.00857154	0.0498016
339_at	APOBEC1	3.36031	0.0852774	0.00145717	0.0393556
339105_at	PRSS53	2.84056	0.0842409	0.00589438	0.045238
339221_at	ENPP7	2.9495	0.0539506	0.0045762	0.0434242
339345_at	NANOS2	2.75459	0.0765206	0.00737731	0.047679
339390_at	CLEC4G	3.07243	0.0636836	0.00349228	0.0417739
3394_at	IRF8	3.44906	0.104188	0.00168181	0.0393556
339479_at	FAM5C	2.78018	0.079933	0.00679201	0.0467885
339501_at	PRSS38	2.72034	0.0501432	0.00801352	0.048974
339512_at	C1orf110	-4.19387	-0.278228	0.000151277	0.0373221
339521_at	FAM58B	4.13172	0.0981284	0.00020587	0.0373221
339541_at	C1orf228	-3.00692	-0.142764	0.00408321	0.042801
339669_at	C22orf33	4.11407	0.101381	0.000208144	0.0373221
339742_at	FAM201B	2.76313	0.0756592	0.00730329	0.0475726
339766_at	HEATR7B1	2.7322	0.0573401	0.007914	0.0487816
339768_at	ESPNL	2.88723	0.0672716	0.00536167	0.0446265
339803_at	LOC339803	-2.87301	-0.0943081	0.00613838	0.0457873
339906_at	PRSS42	3.30469	0.0774097	0.00176613	0.0393556
339976_at	TRIML1	2.87341	0.0601072	0.00531655	0.044558
34_at	ACADM	-3.33452	-0.109134	0.00166963	0.0393556
340146_at	SLC35D3	2.83987	0.0534553	0.00603069	0.0456344
340152_at	ZC3H12D	3.49256	0.0732834	0.00113548	0.0392275
340168_at	DPPA5	4.05346	0.0988966	0.000213172	0.0373221
340206_at	TREML3	3.15788	0.150482	0.00287915	0.0411845
340252_at	ZNF680	-2.82235	-0.106013	0.00649774	0.0464562
340277_at	C7orf46	-3.48326	-0.129212	0.00108792	0.0392275
340359_at	KLHL38	2.90425	0.0835711	0.00502612	0.0441506
340385_at	ZNF517	3.89676	0.0677283	0.000365132	0.0391545
340419_at	RSPO2	3.25137	0.102629	0.00206142	0.0402392
340554_at	ZC3H12B	3.22182	0.0913677	0.00212509	0.0403999
340602_at	CXorf67	2.73057	0.0825665	0.0078368	0.0486639
340654_at	LIPM	2.84776	0.0786287	0.00581562	0.0450582
340665_at	CYP26C1	3.1341	0.0714767	0.00287015	0.0411388
340719_at	NANOS1	3.45748	0.0567338	0.00117659	0.0392275
340811_at	AKR1CL1	2.75275	0.0920794	0.00727625	0.0475254
340980_at	OR52B6	2.70952	0.130447	0.00814407	0.0491081
341350_at	OVCH1	2.96349	0.0837602	0.00432533	0.0428809
341359_at	SYT10	3.40111	0.118604	0.00133456	0.0393556
341405_at	ANKRD33	2.8596	0.0657059	0.00576237	0.0450053
341418_at	OR6C4	3.14863	0.107742	0.00267018	0.0409437
341567_at	H1FNT	3.15648	0.067764	0.00264758	0.0409437
3418_at	IDH2	-3.49847	-0.106421	0.00110878	0.0392275
341883_at	LRRC9	3.08166	0.0848043	0.00310744	0.0413384
342035_at	GLDN	-4.47892	-0.205362	8.56367e-05	0.0373221
342527_at	SMTNL2	3.01683	0.0746587	0.00387075	0.042644
342574_at	KRT27	2.99908	0.0924922	0.00404322	0.042801
342865_at	VSTM2B	3.15048	0.0898327	0.00267206	0.0409437
342898_at	SYCN	2.72366	0.0646652	0.00818448	0.0491891
343_at	AQP8	3.76994	0.0941303	0.00051947	0.0391545
343035_at	RD3	3.0063	0.097423	0.00406457	0.042801
343066_at	AADACL4	2.80436	0.0589009	0.00635133	0.0462897
343069_at	HNRNPCL1	-3.47819	-0.125319	0.00114939	0.0392275
343169_at	OR6F1	2.85904	0.115605	0.00565951	0.0448962
343450_at	KCNT2	2.72606	0.102639	0.00770436	0.0483085
343505_at	NBPF7	2.76965	0.0457411	0.00700659	0.0471056
343578_at	ARHGAP40	3.32224	0.119456	0.00201389	0.0400569
343702_at	XKR7	2.98745	0.0548556	0.00404974	0.042801
344191_at	EVX2	2.80342	0.0643107	0.00638934	0.0462897
3443_at	IFNA6	3.46196	0.126062	0.00118776	0.0392275
3445_at	IFNA8	3.41299	0.0906278	0.0013104	0.0393556
344561_at	GPR148	2.78135	0.0893719	0.00682281	0.0467885
344658_at	SAMD7	2.96068	0.0914118	0.00431238	0.0428809
344787_at	ZNF860	-3.59088	-0.14973	0.000971389	0.0392275
344901_at	OSTN	2.68175	0.102294	0.00868438	0.0498688
3454_at	IFNAR1	-2.72573	-0.0903703	0.00788803	0.0487413
3455_at	IFNAR2	-3.56062	-0.113728	0.000848621	0.0391545
345630_at	FBLL1	2.88201	0.0597134	0.00613763	0.0457873
345757_at	FAM174A	-3.17053	-0.135272	0.0024959	0.0409437
346171_at	ZFP57	3.19105	0.0793511	0.00246589	0.0409044
346517_at	OR6V1	2.69467	0.126675	0.00859458	0.0498127
346689_at	KLRG2	3.11697	0.0876039	0.00295437	0.0411845
347088_at	GPR144	3.18153	0.065455	0.00248229	0.0409437
347252_at	IGFBPL1	3.00057	0.0601126	0.00394734	0.0427938
347454_at	ANKRD58	3.36827	0.0632063	0.00153106	0.0393556
347516_at	DGAT2L6	2.70738	0.0725815	0.00782064	0.0486336
347527_at	ARSH	3.50811	0.111075	0.0010362	0.0392275
347731_at	LRRTM3	3.42162	0.0995262	0.00131503	0.0393556
347741_at	OTOP3	3.50581	0.0849842	0.00104211	0.0392275
347853_at	TBX10	2.94527	0.085207	0.0045887	0.0434242
3480_at	IGF1R	-3.11061	-0.115963	0.0029787	0.0411845
348013_at	FAM70B	3.43975	0.0538126	0.0012598	0.0393556
348094_at	ANKDD1A	3.60568	0.0634857	0.000828837	0.0391545
348327_at	ZNF530	3.59103	0.055411	0.000786689	0.0391545
3484_at	IGFBP1	3.0287	0.100896	0.00371115	0.0422173
348738_at	C2orf48	4.25456	0.108212	0.000142541	0.0373221
348840_at	LOC348840	2.86204	0.0722617	0.00562619	0.0448887
3489_at	IGFBP6	3.96251	0.102429	0.000288918	0.0385873
348938_at	NIPAL4	4.90787	0.115853	2.55755e-05	0.0366428
348980_at	HCN1	2.87591	0.0876173	0.0054762	0.0446525
348995_at	NUP43	-2.8737	-0.0724828	0.00543162	0.0446265
349149_at	GJC3	2.86082	0.0860211	0.00573747	0.0450053
3494_at	IGHA2	3.08213	0.0942531	0.00339653	0.0416764
3495_at	IGHD	2.84025	0.0583616	0.00582208	0.0450629
3507_at	IGHM	3.55514	0.0987731	0.000883297	0.0391545
352954_at	GATS	-3.90201	-0.101225	0.000726823	0.0391545
353133_at	LCE1C	2.80409	0.117094	0.00659283	0.0465389
353137_at	LCE1F	2.99704	0.0758864	0.00390666	0.0427377
353143_at	LCE3B	2.83738	0.0906812	0.00616431	0.0458581
353149_at	TBC1D26	2.73799	0.110779	0.00809078	0.0491081
353219_at	KAAG1	2.98148	0.0657312	0.00404683	0.042801
353288_at	KRT26	2.91003	0.0728992	0.00493224	0.0441037
353500_at	BMP8A	4.18444	0.0746722	0.000169083	0.0373221
3543_at	IGLL1	2.83854	0.0888473	0.00604273	0.0456344
3565_at	IL4	2.88129	0.0396297	0.00519942	0.0444183
3567_at	IL5	3.23645	0.0515512	0.00212473	0.0403999
3569_at	IL6	2.84769	0.0979935	0.00606251	0.0456353
3578_at	IL9	3.30403	0.0807394	0.00172541	0.0393556
3589_at	IL11	2.85752	0.0489848	0.00553862	0.0447438
3594_at	IL12RB1	3.87238	0.0996834	0.000424056	0.0391545
3596_at	IL13	2.71742	0.0713273	0.00817791	0.0491733
359821_at	MRPL42P5	-2.96928	-0.110787	0.00354657	0.0419366
359845_at	FAM101B	3.5222	0.0890148	0.00106325	0.0392275
360203_at	GLT6D1	3.19499	0.0618958	0.00234444	0.0409044
360226_at	PRSS41	2.99258	0.0889986	0.00405585	0.042801
3604_at	TNFRSF9	3.16891	0.123119	0.00297209	0.0411845
3605_at	IL17A	2.7245	0.103856	0.00814386	0.0491081
3609_at	ILF3	-2.79712	-0.0896628	0.00696763	0.0469845
3611_at	ILK	-5.00259	-0.0596031	2.17427e-05	0.0357612
3623_at	INHA	3.00447	0.0753248	0.00386284	0.042644
3624_at	INHBA	3.2949	0.0892944	0.00185391	0.0393556
3636_at	INPPL1	-4.15365	-0.114674	0.000107945	0.0373221
3641_at	INSL4	2.6844	0.0749544	0.0085572	0.0498016
3642_at	INSM1	3.27211	0.0673143	0.00198466	0.0397728
3652_at	IPP	-2.97168	-0.113345	0.00435696	0.0429181
3662_at	IRF4	3.06401	0.0668312	0.00342761	0.0416764
3665_at	IRF7	3.56198	0.0688316	0.000910569	0.0391545
3670_at	ISL1	3.23369	0.0750563	0.0016816	0.0393556
3678_at	ITGA5	3.32828	0.11759	0.00232576	0.0409044
3679_at	ITGA7	3.00631	0.0867967	0.00415307	0.0428335
3681_at	ITGAD	3.01085	0.0819203	0.00396905	0.042801
3690_at	ITGB3	3.12545	0.10507	0.00292482	0.0411845
3699_at	ITIH3	3.03157	0.0723685	0.00361499	0.04197
3703_at	STT3A	-2.68999	-0.0907185	0.00872802	0.0499489
373863_at	DND1	4.53435	0.116121	6.40122e-05	0.0373221
3739_at	KCNA4	2.87977	0.074911	0.00569076	0.0449608
3742_at	KCNA6	2.76686	0.0768766	0.00719849	0.0474719
3743_at	KCNA7	3.59128	0.0933085	0.000872452	0.0391545
374308_at	PTCHD3	3.05416	0.121706	0.00346598	0.0417376
374454_at	KRT77	3.21228	0.0976507	0.00241157	0.0409044
374654_at	KIF7	3.89767	0.0649425	0.00036012	0.0391545
3747_at	KCNC2	2.87254	0.100664	0.00549186	0.0446525
374739_at	TEPP	2.93675	0.0795738	0.00470307	0.0435586
374899_at	ZNF829	2.80334	0.0554801	0.00634351	0.0462897
374920_at	C19orf68	3.69703	0.102615	0.00064141	0.0391545
375056_at	MIA3	-3.29891	-0.148554	0.00191325	0.0393556
3751_at	KCND2	3.54659	0.101298	0.000969477	0.0392275
375323_at	LHFPL4	2.86911	0.0646132	0.0055539	0.0447438
375337_at	C3orf77	2.93755	0.0895284	0.00471141	0.0435788
375387_at	LRRC33	2.79244	0.0827732	0.00684629	0.0467885
3754_at	KCNF1	3.03989	0.077293	0.00359393	0.0419581
3756_at	KCNH1	3.67396	0.109619	0.000673972	0.0391545
375686_at	SPATC1	3.42471	0.0784478	0.00131198	0.0393556
375775_at	PNPLA7	-2.89417	-0.0706994	0.00512318	0.0443881
375940_at	FLJ46361	2.95534	0.0882824	0.00446206	0.0432092
3762_at	KCNJ5	2.84224	0.0909924	0.00584488	0.0451332
3764_at	KCNJ8	3.18475	0.104852	0.00251794	0.0409437
376412_at	RNF126P1	2.79988	0.0681527	0.00681109	0.0467885
3767_at	KCNJ11	3.09707	0.0773082	0.00320459	0.0413384
3768_at	KCNJ12	3.06644	0.0668197	0.00335387	0.0416323
376940_at	ZC3H6	-3.12358	-0.110243	0.00291728	0.0411845
3785_at	KCNQ2	3.92375	0.0809515	0.000363331	0.0391545
3787_at	KCNS1	4.19018	0.0888624	0.000175319	0.0373221
378884_at	NHLRC1	3.11408	0.0511765	0.00285639	0.0410967
3795_at	KHK	2.7906	0.0740807	0.00690569	0.0469275
38_at	ACAT1	-3.36016	-0.121873	0.00152186	0.0393556
3802_at	KIR2DL1	2.81596	0.124669	0.00554437	0.0447438
3816_at	KLK1	3.1676	0.104578	0.0026578	0.0409437
3824_at	KLRD1	2.79727	0.0683887	0.00638821	0.0462897
3834_at	KIF25	2.79575	0.0783596	0.00665599	0.0466182
3841_at	KPNA5	-2.82449	-0.0767074	0.00616253	0.0458581
3843_at	IPO5	-3.26919	-0.0929105	0.00196577	0.0397118
3850_at	KRT3	3.08937	0.0637812	0.00329186	0.0413384
3857_at	KRT9	3.31457	0.0835608	0.00175204	0.0393556
3859_at	KRT12	3.53558	0.0658599	0.00103879	0.0392275
386618_at	KCTD4	3.7379	0.108099	0.000532768	0.0391545
386677_at	KRTAP10-1	3.06826	0.110784	0.00337128	0.041672
386684_at	KRTAP12-4	2.79511	0.108146	0.00666132	0.0466271
387103_at	CENPW	2.97819	0.101814	0.00403613	0.042801
387264_at	KRTAP5-1	2.91928	0.115959	0.0049141	0.0440462
387266_at	KRTAP5-3	3.33067	0.143477	0.00171989	0.0393556
387601_at	SLC22A25	2.88072	0.110522	0.00530487	0.044558
387694_at	SH2D4B	3.4212	0.0803868	0.00131889	0.0393556
387733_at	IFITM5	3.48422	0.0798054	0.00107008	0.0392275
387755_at	INSC	2.92693	0.091115	0.00479591	0.0437012
387836_at	CLEC2A	2.71495	0.113719	0.00796495	0.0488956
387837_at	CLEC12B	2.72572	0.0775639	0.00774704	0.0484024
387921_at	NHLRC3	-3.86313	-0.128675	0.000468773	0.0391545
388115_at	C15orf52	2.69934	0.0624894	0.00852252	0.0496925
388182_at	FLJ42289	2.96531	0.132028	0.00413828	0.0428335
388341_at	C17orf76	3.29508	0.0589755	0.00185397	0.0393556
3884_at	KRT33B	2.89327	0.0928791	0.00513062	0.0443934
388403_at	YPEL2	-3.59096	-0.107805	0.00110102	0.0392275
388428_at	LOC388428	2.7192	0.0667033	0.00807859	0.0491081
388468_at	POTEC	3.30528	0.102609	0.00175634	0.0393556
388552_at	BLOC1S3	3.31345	0.0420903	0.00173546	0.0393556
388561_at	ZNF761	-3.27053	-0.106034	0.00198109	0.0397728
388581_at	FAM132A	3.20709	0.0686853	0.00232675	0.0409044
388585_at	HES5	3.31095	0.0511324	0.0018014	0.0393556
3886_at	KRT35	3.10315	0.0910724	0.0033165	0.0414733
388633_at	LDLRAD1	-2.93143	-0.205138	0.0046367	0.0434955
388646_at	GBP7	3.0561	0.0888707	0.00315756	0.0413384
388650_at	FAM69A	-2.81878	-0.0756119	0.00640509	0.0462897
388662_at	SLC6A17	2.8077	0.108214	0.00649863	0.0464562
388697_at	HRNR	2.99557	0.0825035	0.00392791	0.0427377
388698_at	FLG2	3.05495	0.0869034	0.00352493	0.0419359
388722_at	C1orf53	2.80096	0.0398328	0.00640643	0.0462897
388759_at	C1orf229	2.9146	0.0542674	0.00503272	0.0441667
388818_at	KRTAP26-1	2.70058	0.123955	0.00835321	0.0494023
388886_at	C22orf36	2.83951	0.0710761	0.00646379	0.0464227
388910_at	NCRNA00207	3.05029	0.0897787	0.00355207	0.0419366
388939_at	C2orf71	3.61512	0.0784113	0.0007695	0.0391545
388946_at	LOC388946	2.81218	0.129186	0.00643089	0.0463219
388951_at	TSPYL6	3.48756	0.0985082	0.00108522	0.0392275
388965_at	FUNDC2P2	2.88654	0.0752339	0.00537195	0.0446265
389_at	RHOC	-3.06394	-0.0881603	0.00314723	0.0413384
3890_at	KRT84	3.07767	0.111571	0.0032119	0.0413384
389073_at	C2orf80	2.74408	0.0689465	0.00748306	0.0478226
3891_at	KRT85	3.36234	0.105206	0.00159631	0.0393556
389136_at	VGLL3	3.9984	0.119175	0.000282874	0.0385873
3892_at	KRT86	4.51428	0.12225	7.13629e-05	0.0373221
389206_at	BEND4	3.72663	0.070441	0.000572952	0.0391545
389383_at	C6orf126	2.99021	0.0608948	0.00402821	0.042801
389432_at	SAMD5	3.88189	0.103231	0.000379388	0.0391545
389458_at	LOC389458	2.99933	0.0820614	0.00394992	0.0427938
389610_at	XKR5	2.78272	0.104287	0.00691126	0.0469275
389668_at	XKR9	3.3254	0.0449129	0.00165288	0.0393556
389692_at	MAFA	2.96326	0.064254	0.00455926	0.0434086
3897_at	L1CAM	3.20038	0.0583545	0.00239536	0.0409044
389792_at	IER5L	3.18878	0.0671577	0.00244084	0.0409044
389812_at	LCN15	3.07308	0.0845911	0.00332635	0.0414733
389813_at	C9orf172	3.11351	0.0593555	0.00299726	0.0412531
389941_at	C1QL3	3.78515	0.068954	0.00048748	0.0391545
390010_at	NKX1-2	2.8856	0.065723	0.00544054	0.0446265
390036_at	OR52K1	3.05093	0.134659	0.00355478	0.041937
390077_at	OR52N2	2.72836	0.102588	0.00791185	0.0487816
390162_at	OR5M9	2.71356	0.0966882	0.00813327	0.0491081
390201_at	OR10V1	3.16949	0.145038	0.00251877	0.0409437
390436_at	OR4K17	3.28104	0.102023	0.00185493	0.0393556
390538_at	OR4M2	3.07805	0.214695	0.00317927	0.0413384
390594_at	KBTBD13	3.07178	0.0652395	0.00325186	0.0413384
390598_at	SKOR1	2.88793	0.0557391	0.00529329	0.044558
390616_at	ANKRD34C	2.71364	0.106261	0.00836377	0.0494023
390992_at	HES3	3.04562	0.0657901	0.00366792	0.0420649
391_at	RHOG	2.73042	0.0688129	0.00822697	0.0491898
391104_at	VHLL	3.10285	0.0731928	0.00306755	0.0413292
391191_at	OR2AK2	2.85362	0.14214	0.00568352	0.0449602
391365_at	SULT6B1	3.01044	0.0349849	0.0037292	0.0423006
391723_at	HELT	3.14636	0.0512792	0.00271271	0.0409888
392390_at	OR1L6	3.02344	0.0446643	0.0036628	0.0420436
392459_at	CXXC1P1	2.8846	0.0744109	0.00543557	0.0446265
3927_at	LASP1	-2.81327	-0.0646583	0.00665528	0.0466182
392843_at	IQCA1L	3.08862	0.0647426	0.00339033	0.0416764
3929_at	LBP	2.80727	0.100958	0.0064807	0.0464282
3933_at	LCN1	2.87126	0.08676	0.00555732	0.0447438
3938_at	LCT	3.10085	0.0934269	0.00303712	0.0413292
3939_at	LDHA	3.16886	0.144259	0.0025984	0.0409437
3952_at	LEP	3.17116	0.0643631	0.00258357	0.0409437
3953_at	LEPR	3.46094	0.0781903	0.00128618	0.0393556
3955_at	LFNG	-3.72867	-0.132681	0.000796132	0.0391545
3956_at	LGALS1	3.09964	0.0715047	0.00318598	0.0413384
3959_at	LGALS3BP	-3.03699	-0.107722	0.00397394	0.042801
3972_at	LHB	2.96197	0.126654	0.00436781	0.0429534
3973_at	LHCGR	2.98562	0.080523	0.00406003	0.042801
398_at	ARHGDIG	2.71439	0.0752421	0.00838032	0.0494023
3982_at	LIM2	2.91032	0.0875851	0.00536102	0.0446265
3983_at	ABLIM1	-3.41986	-0.0860596	0.00151901	0.0393556
3990_at	LIPC	2.73496	0.0389233	0.00716214	0.04742
3991_at	LIPE	-3.34455	-0.0343967	0.00161318	0.0393556
399473_at	SPRED3	3.75787	0.0896145	0.000529728	0.0391545
399474_at	TMEM200B	3.30361	0.0538406	0.0017886	0.0393556
399668_at	NCRNA00086	3.14773	0.0863219	0.00265184	0.0409437
399669_at	ZNF321	-3.37049	-0.117116	0.00183917	0.0393556
399726_at	C10orf114	3.04453	0.0748095	0.00369956	0.042207
3998_at	LMAN1	-3.08241	-0.173669	0.00311451	0.0413384
399823_at	FOXI2	3.34282	0.0716461	0.00162817	0.0393556
399886_at	FLJ41423	2.79301	0.0832999	0.00669884	0.0466696
399888_at	FAM180B	3.0168	0.0802343	0.00389549	0.0426903
399909_at	PCNXL3	-2.70973	-0.0499567	0.00863159	0.0498406
399947_at	C11orf87	2.90511	0.0941109	0.00513637	0.0443934
399979_at	SNX19	-2.89755	-0.0944169	0.00532398	0.044558
4001_at	LMNB1	2.79528	0.0977613	0.00766426	0.0483085
400120_at	C13orf36	2.81775	0.0874056	0.00639108	0.0462897
400258_at	C14orf180	2.71611	0.0692958	0.00817936	0.0491733
400359_at	C15orf53	2.78416	0.0866283	0.00683238	0.0467885
400451_at	FAM174B	-3.28053	-0.0807762	0.00146976	0.0393556
400576_at	FLJ45831	3.58688	0.122857	0.00083208	0.0391545
400629_at	TEX19	3.38431	0.101444	0.00144095	0.0393556
400658_at	FLJ44313	2.76654	0.0932767	0.00729014	0.0475305
400692_at	LOC400692	2.86131	0.0716687	0.00562008	0.0448887
400745_at	SH2D5	2.77626	0.0825354	0.00696236	0.0469845
400765_at	FLJ35409	3.47689	0.100527	0.00109098	0.0392275
400823_at	FAM177B	-3.10436	-0.194613	0.00352939	0.0419366
400997_at	FLJ44006	2.8006	0.113304	0.00658928	0.0465389
4010_at	LMX1B	3.39914	0.0657845	0.00143095	0.0393556
401097_at	LOC401097	2.91737	0.0400594	0.00502201	0.0441506
401152_at	C4orf3	-3.48105	-0.0613068	0.00118315	0.0392275
401253_at	C6orf227	3.05602	0.0761235	0.00335636	0.041637
401261_at	FLJ38717	-2.88975	-0.0580055	0.00629755	0.0461719
401296_at	LOC401296	2.79921	0.0970013	0.00663541	0.0466182
401337_at	FLJ45974	2.72279	0.0792292	0.00789936	0.0487546
401563_at	C9orf139	2.87297	0.0901947	0.00549631	0.0446525
401612_at	MCART6	3.69497	0.107609	0.000632286	0.0391545
4023_at	LPL	2.93835	0.100188	0.00482482	0.043823
4026_at	LPP	-3.19561	-0.0958194	0.00235401	0.0409044
403312_at	MGC39545	3.22441	0.102635	0.00214085	0.0403999
4037_at	LRP3	2.75017	0.0544781	0.00760482	0.0482005
404037_at	HAPLN4	2.95057	0.062235	0.00452454	0.0432659
4041_at	LRP5	-3.80204	-0.139715	0.000315067	0.0391545
404216_at	C10orf85	3.29498	0.10839	0.00185636	0.0393556
404550_at	C16orf74	2.84708	0.0605876	0.00587294	0.0451936
4050_at	LTB	3.03397	0.0668216	0.00366393	0.0420436
4052_at	LTBP1	2.98866	0.0560715	0.00370354	0.0422113
4068_at	SH2D1A	2.90867	0.0767737	0.0047264	0.0435968
406881_at	MIRLET7A1	3.68913	0.0674582	0.000641008	0.0391545
406896_at	MIR103-2	4.49145	0.109092	3.79487e-05	0.0373221
406899_at	MIR106A	3.00582	0.0322493	0.0036909	0.0421814
406900_at	MIR106B	2.8074	0.0863775	0.0065209	0.0464795
406901_at	MIR107	3.62913	0.162939	0.000760572	0.0391545
406907_at	MIR124-1	2.92609	0.0329801	0.00464323	0.043501
406911_at	MIR125B1	2.699	0.0385542	0.00859573	0.0498127
406914_at	MIR127	2.77523	0.0781206	0.00695383	0.0469555
406916_at	MIR128-2	3.27648	0.0864548	0.00201533	0.0400569
406919_at	MIR130A	2.7868	0.0658581	0.00680676	0.0467885
406921_at	MIR132	3.56526	0.0987575	0.00093272	0.0392093
406924_at	MIR134	3.76937	0.116084	0.000498559	0.0391545
406925_at	MIR135A1	2.83318	0.0500668	0.00617326	0.0458581
406931_at	MIR139	2.72655	0.0984115	0.00821061	0.0491898
406938_at	MIR146A	3.06264	0.0643941	0.00358161	0.0419526
406939_at	MIR147	2.86627	0.072853	0.00565518	0.0448962
406941_at	MIR149	3.04416	0.057943	0.00356622	0.0419503
406957_at	MIR181C	3.01959	0.120569	0.00376802	0.0423203
406962_at	MIR186	-3.32852	-0.156032	0.00157119	0.0393556
406963_at	MIR187	2.76582	0.0686023	0.007292	0.0475305
406966_at	MIR191	3.20061	0.07406	0.00237394	0.0409044
406968_at	MIR193A	2.85952	0.126316	0.00577007	0.0450053
406971_at	MIR195	2.97763	0.0934506	0.00422676	0.0428375
406974_at	MIR197	2.71799	0.11572	0.00834059	0.0494023
406976_at	MIR199A1	3.06378	0.0389171	0.0032967	0.0413384
407_at	ARR3	3.70169	0.0649449	0.000569192	0.0391545
407001_at	MIR218-2	3.22853	0.0932705	0.00218425	0.0405321
407003_at	MIR219-2	3.34339	0.0791575	0.00169608	0.0393556
407006_at	MIR221	3.15437	0.113349	0.00282087	0.04105
407010_at	MIR23A	3.65479	0.151833	0.000774081	0.0391545
407014_at	MIR25	4.11426	0.0879058	0.000204409	0.0373221
407019_at	MIR27B	-3.14443	-0.210956	0.00279237	0.04105
407022_at	MIR296	2.9335	0.0847377	0.00466659	0.043501
407029_at	MIR30A	3.76095	0.121688	0.000573258	0.0391545
407032_at	MIR30C2	3.004	0.114987	0.00541646	0.0446265
407035_at	MIR31	3.26385	0.129634	0.00213136	0.0403999
407037_at	MIR320A	2.98059	0.11644	0.00418409	0.0428375
407039_at	MIR33A	2.97524	0.0614463	0.00408912	0.042801
407045_at	MIR7-3	3.70581	0.10068	0.000598534	0.0391545
407046_at	MIR9-1	3.27385	0.158681	0.00202594	0.0401869
407049_at	MIR92A2	3.09913	0.0546175	0.00296907	0.0411845
407052_at	MIR95	-3.52695	-0.0840512	0.00116563	0.0392275
4072_at	EPCAM	-2.79086	-0.141809	0.0066483	0.0466182
407835_at	LOC407835	2.94311	0.0651454	0.00455864	0.0434086
4099_at	MAG	4.17167	0.0887532	0.000162052	0.0373221
4100_at	MAGEA1	2.81875	0.0722622	0.00597726	0.0455254
4103_at	MAGEA4	3.3561	0.0700751	0.00159653	0.0393556
4109_at	MAGEA10	3.63128	0.0974996	0.000778854	0.0391545
4110_at	MAGEA11	2.85164	0.0721032	0.00552968	0.0447438
414_at	ARSD	-3.17587	-0.0982599	0.00256697	0.0409437
414328_at	C9orf103	-2.96491	-0.0418744	0.00426307	0.0428809
4145_at	MATK	3.06704	0.0651143	0.00340232	0.0416764
4148_at	MATN3	2.70891	0.0509929	0.00816958	0.0491733
415_at	ARSE	2.9099	0.0757417	0.00506542	0.0442392
415116_at	PIM3	3.12597	0.0456244	0.00283003	0.04105
4153_at	MBL2	2.7139	0.113204	0.00810927	0.0491081
4158_at	MC2R	2.68789	0.0762762	0.00860675	0.0498325
4166_at	CHST6	-3.21502	-0.115753	0.00217852	0.0405321
4168_at	MCF2	2.83886	0.109339	0.00554373	0.0447438
417_at	ART1	2.7395	0.0911386	0.00839436	0.0494123
4184_at	SMCP	2.74489	0.0654318	0.00734204	0.047679
4199_at	ME1	-2.80586	-0.104123	0.00680375	0.0467885
4204_at	MECP2	-3.3121	-0.041317	0.00174509	0.0393556
4225_at	MEP1B	3.12503	0.114545	0.00279467	0.04105
4236_at	MFAP1	-2.98591	-0.0598002	0.00425585	0.0428809
4241_at	MFI2	2.95664	0.0594989	0.00454621	0.0433495
4246_at	SCGB2A1	-2.93901	-0.177666	0.00496449	0.0441037
4249_at	MGAT5	-3.84185	-0.114094	0.00041881	0.0391545
4285_at	MIPEP	-4.12701	-0.13234	0.000197908	0.0373221
4292_at	MLH1	-3.18455	-0.0772754	0.00242933	0.0409044
4295_at	MLN	2.98068	0.089343	0.00416765	0.0428375
4297_at	MLL	-3.05371	-0.0982946	0.00341152	0.0416764
431705_at	ASTL	3.03808	0.0835506	0.00365737	0.0420436
4318_at	MMP9	2.87608	0.117655	0.00648626	0.0464461
4327_at	MMP19	3.31348	0.0993305	0.00186467	0.0393556
4329_at	ALDH6A1	-2.79409	-0.0499395	0.00833804	0.0494023
4330_at	MN1	3.385	0.0504327	0.00142779	0.0393556
4331_at	MNAT1	-2.97624	-0.0596154	0.00410543	0.0428335
434_at	ASIP	3.38835	0.123911	0.00143453	0.0393556
4340_at	MOG	2.73814	0.0913244	0.00768418	0.0483085
4343_at	MOV10	-3.45141	-0.0981969	0.00128174	0.0393556
4353_at	MPO	3.38014	0.0792473	0.00149446	0.0393556
4357_at	MPST	3.1302	0.0409717	0.00282708	0.04105
4359_at	MPZ	4.30004	0.0858422	0.000113061	0.0373221
439915_at	KRTAP5-5	2.91347	0.125198	0.00489529	0.0440004
439927_at	C1orf180	2.81502	0.0935632	0.00626878	0.0461495
440073_at	IQSEC3	3.05443	0.0825107	0.003433	0.0416764
440097_at	DBX2	3.2042	0.0786302	0.00241215	0.0409044
440104_at	LOC440104	-3.66773	-0.11137	0.000471448	0.0391545
440131_at	LOC440131	2.74123	0.0971238	0.00761382	0.0482193
440193_at	CCDC88C	-3.23537	-0.0952744	0.00220202	0.0405668
440270_at	GOLGA8B	-3.44446	-0.180293	0.00119906	0.0392275
440419_at	LOC440419	2.7239	0.104289	0.00843454	0.0495125
440435_at	GPR179	3.08492	0.110333	0.00317434	0.0413384
440456_at	PLEKHM1P	-2.75757	-0.121625	0.00740971	0.0477137
440461_at	LOC440461	2.95927	0.069982	0.00445141	0.0431944
440508_at	CLEC4GP1	2.78008	0.0593541	0.00595292	0.0454166
440518_at	LOC440518	3.12227	0.087132	0.0028947	0.0411845
440590_at	ZYG11A	3.36382	0.0914254	0.00144373	0.0393556
440695_at	ETV3L	2.92185	0.0822269	0.00491965	0.0440759
440730_at	TRIM67	2.86732	0.0646091	0.00556733	0.0447438
440738_at	MAP1LC3C	3.15729	0.0842569	0.0025642	0.0409437
440915_at	POTEKP	3.07439	0.0657889	0.00418033	0.0428375
440955_at	TMEM89	3.03887	0.0761458	0.00360637	0.0419581
440993_at	LOC440993	-3.11467	-0.122155	0.00300974	0.0413292
441151_at	TMEM151B	3.3774	0.0981664	0.00145075	0.0393556
441376_at	C8orf85	3.15402	0.0806402	0.00269121	0.040951
441381_at	LRRC24	3.68328	0.0660511	0.000646445	0.0391545
441601_at	LOC441601	2.81055	0.0595945	0.00660379	0.0465696
442028_at	LOC442028	2.9233	0.103977	0.00477556	0.0436462
442117_at	GALNTL6	2.71316	0.0725945	0.00809573	0.0491081
442191_at	OR14J1	2.71921	0.170888	0.00813724	0.0491081
442245_at	GSTM2P1	2.69042	0.0730508	0.00861983	0.0498406
442425_at	FOXB2	3.31353	0.0589629	0.00171581	0.0393556
442444_at	FAM47C	3.10054	0.071738	0.00290828	0.0411845
442892_at	MIR148B	-3.14092	-0.0525236	0.00338999	0.0416764
442900_at	MIR326	3.07529	0.137559	0.00332279	0.0414733
442907_at	MIR339	2.91088	0.102226	0.00497776	0.0441037
4430_at	MYO1B	-2.73354	-0.093087	0.00798127	0.0489195
4439_at	MSH5	-3.12968	-0.117125	0.0031366	0.0413384
4440_at	MSI1	3.09877	0.0773723	0.0030886	0.0413384
4477_at	MSMB	-3.76024	-0.159485	0.000468784	0.0391545
4486_at	MST1R	-2.7444	-0.0736378	0.00864681	0.0498434
4487_at	MSX1	3.10637	0.0870029	0.00304855	0.0413292
449520_at	GGNBP1	3.45779	0.119	0.00114158	0.0392275
4520_at	MTF1	-2.78268	-0.0818571	0.00683793	0.0467885
4528_at	MTIF2	-3.65957	-0.0879981	0.000729191	0.0391545
4544_at	MTNR1B	3.60054	0.0931411	0.000825645	0.0391545
4548_at	MTR	-2.9591	-0.073754	0.00540952	0.0446265
4582_at	MUC1	-2.85241	-0.0932768	0.00633653	0.0462897
4583_at	MUC2	-3.44024	-0.326667	0.00127167	0.0393556
4594_at	MUT	-3.40409	-0.0889816	0.00148183	0.0393556
4595_at	MUTYH	2.79176	0.0716428	0.00682613	0.0467885
460_at	ASTN1	2.79205	0.0717394	0.00673065	0.0467591
4604_at	MYBPC1	2.69482	0.0771143	0.00858498	0.0498016
4606_at	MYBPC2	3.45695	0.0816614	0.00119456	0.0392275
4608_at	MYBPH	3.13469	0.108433	0.002817	0.04105
4613_at	MYCN	2.86342	0.0743982	0.0057352	0.0450053
4618_at	MYF6	2.89329	0.109636	0.00518993	0.0444183
4620_at	MYH2	2.6878	0.0742744	0.00860965	0.0498325
4629_at	MYH11	2.91522	0.0437849	0.00500974	0.0441416
4634_at	MYL3	3.26137	0.0925451	0.0020126	0.0400569
4641_at	MYO1C	-2.73071	-0.058577	0.00798745	0.0489251
4648_at	MYO7B	3.7231	0.0643869	0.00058845	0.0391545
4653_at	MYOC	3.0436	0.0692349	0.00330087	0.0413384
4661_at	MYT1	3.00335	0.0769015	0.00399107	0.042801
4665_at	NAB2	3.74066	0.042477	0.000568464	0.0391545
4668_at	NAGA	-2.9582	-0.0857302	0.0046512	0.043501
4671_at	NAIP	2.98727	0.167171	0.00476667	0.0436462
4675_at	NAP1L3	2.82274	0.0728094	0.00617344	0.0458581
4685_at	NCAM2	2.84828	0.0945953	0.00590145	0.045238
4697_at	NDUFA4	-3.45048	-0.0821024	0.00133479	0.0393556
47_at	ACLY	-2.71166	-0.076464	0.00858666	0.0498016
4702_at	NDUFA8	-2.88056	-0.104072	0.00574331	0.0450053
471_at	ATIC	-2.95591	-0.106486	0.00444292	0.0431633
4711_at	NDUFB5	-3.04192	-0.134759	0.00348758	0.0417739
4712_at	NDUFB6	-2.94377	-0.10006	0.00439938	0.0430111
4741_at	NEFM	3.73817	0.105353	0.000536377	0.0391545
4744_at	NEFH	3.60903	0.0936363	0.000900513	0.0391545
4747_at	NEFL	4.13735	0.0867395	0.000185034	0.0373221
4756_at	NEO1	-3.15855	-0.109119	0.00261679	0.0409437
4760_at	NEUROD1	3.16986	0.0956277	0.00251847	0.0409437
4761_at	NEUROD2	2.91368	0.082305	0.00493911	0.0441037
4774_at	NFIA	-2.8882	-0.162065	0.00522841	0.0445566
4776_at	NFATC4	2.97088	0.0701889	0.00422656	0.0428375
4779_at	NFE2L1	-2.96066	-0.120268	0.00434041	0.0428809
4782_at	NFIC	-2.76948	-0.0707368	0.0061254	0.0457873
4796_at	TONSL	2.75164	0.0562541	0.00748123	0.0478226
4798_at	NFRKB	-3.35965	-0.063101	0.00182183	0.0393556
48_at	ACO1	-3.05608	-0.0756388	0.00365966	0.0420436
4803_at	NGF	2.97927	0.0697754	0.00421586	0.0428375
4811_at	NID1	2.97152	0.0655293	0.0043614	0.0429181
4815_at	NINJ2	2.82666	0.0793572	0.00635875	0.0462897
4817_at	NIT1	-3.41958	-0.0785095	0.00178712	0.0393556
4826_at	NNAT	3.50529	0.0800865	0.00104251	0.0392275
4837_at	NNMT	2.76421	0.10342	0.00745323	0.0477498
4855_at	NOTCH4	2.74599	0.0799735	0.00769028	0.0483085
4856_at	NOV	3.94566	0.0818626	0.000360488	0.0391545
4858_at	NOVA2	3.7446	0.0729172	0.000536684	0.0391545
486_at	FXYD2	3.59331	0.0784642	0.000814593	0.0391545
4867_at	NPHP1	-3.03077	-0.155717	0.00359711	0.0419581
4868_at	NPHS1	3.26816	0.0888442	0.00199302	0.0398543
4879_at	NPPB	2.83164	0.0698793	0.00620223	0.0458885
4882_at	NPR2	3.11889	0.0630009	0.00282908	0.04105
4884_at	NPTX1	2.69152	0.0607905	0.00875525	0.0499862
4891_at	SLC11A2	-2.88664	-0.0629317	0.00534642	0.0445995
49_at	ACR	2.97332	0.109698	0.00428768	0.0428809
4900_at	NRGN	3.58802	0.0905879	0.000861827	0.0391545
4917_at	NTN3	2.95228	0.0682369	0.00443268	0.0431399
4919_at	ROR1	2.79866	0.0425133	0.00646138	0.0464227
4920_at	ROR2	3.12916	0.0789249	0.00279072	0.04105
4924_at	NUCB1	-3.51204	-0.0510994	0.00119231	0.0392275
4925_at	NUCB2	-3.25387	-0.200298	0.00206085	0.0402392
4926_at	NUMA1	-3.10626	-0.0691564	0.0035371	0.0419366
493829_at	TRIM72	2.91461	0.070393	0.00507616	0.0442392
494188_at	FBXO47	2.90155	0.0567671	0.00518024	0.0444183
494337_at	MIR425	2.72902	0.0511315	0.00764016	0.0482797
494514_at	C18orf56	2.98677	0.0559811	0.00409126	0.042801
495_at	ATP4A	3.04332	0.0854604	0.00356694	0.0419503
4957_at	ODF2	-2.87203	-0.0777838	0.00559742	0.0447592
4968_at	OGG1	2.77327	0.0364001	0.00711495	0.0472808
497049_at	FLJ25758	2.70134	0.0745709	0.00867723	0.0498688
4973_at	OLR1	3.41703	0.173514	0.0015346	0.0393556
4983_at	OPHN1	-4.25102	-0.141695	0.000149047	0.0373221
4985_at	OPRD1	2.89805	0.0911625	0.00530691	0.044558
49854_at	ZNF295	-4.24446	-0.0844838	0.000151187	0.0373221
4988_at	OPRM1	2.75248	0.0833352	0.00739256	0.047679
4990_at	SIX6	3.12173	0.0463806	0.00297725	0.0411845
4992_at	OR1F1	2.71058	0.146564	0.00833753	0.0494023
4998_at	ORC1	3.15849	0.079103	0.0026756	0.0409437
50_at	ACO2	-2.90012	-0.0821428	0.00520093	0.0444183
5000_at	ORC4	-3.22446	-0.0765427	0.00228206	0.0409044
5002_at	SLC22A18	-2.82592	-0.0624715	0.00718456	0.0474719
5009_at	OTC	3.25439	0.0694373	0.00196058	0.0397118
5010_at	CLDN11	3.15634	0.0958523	0.00264451	0.0409437
5019_at	OXCT1	-2.86266	-0.0791064	0.0057771	0.0450053
5023_at	P2RX1	3.06311	0.113375	0.00413049	0.0428335
5025_at	P2RX4	-3.18804	-0.125967	0.00266528	0.0409437
5034_at	P4HB	-2.82092	-0.0601957	0.00646818	0.0464227
503542_at	SPRN	3.68684	0.0741851	0.000646528	0.0391545
503582_at	ARGFX	3.79636	0.0989018	0.000466026	0.0391545
50487_at	PLA2G3	2.85869	0.0817487	0.00582852	0.0450816
5050_at	PAFAH1B3	3.55602	0.0494076	0.00107648	0.0392275
50509_at	COL5A3	3.50404	0.0974746	0.00104425	0.0392275
5053_at	PAH	3.04001	0.0989566	0.0035889	0.0419581
5055_at	SERPINB2	2.8628	0.177202	0.00573529	0.0450053
5058_at	PAK1	-2.86028	-0.0632387	0.00564001	0.0448887
50617_at	ATP6V0A4	-3.26001	-0.120928	0.00193158	0.0394882
50632_at	CALY	3.06351	0.0684606	0.00344218	0.0417056
50717_at	DCAF8	-3.68277	-0.0863427	0.000789619	0.0391545
5073_at	PARN	-3.12824	-0.0843713	0.00284918	0.04105
5078_at	PAX4	3.24343	0.0916445	0.002096	0.0403296
50813_at	COPS7A	-2.95041	-0.0583129	0.00434209	0.0428809
50835_at	TAS2R9	2.74035	0.0932538	0.00749199	0.0478387
50846_at	DHH	3.11339	0.0782728	0.00290125	0.0411845
5091_at	PC	3.67319	0.0380997	0.000646028	0.0391545
5092_at	PCBD1	-3.36231	-0.0898468	0.00152699	0.0393556
50943_at	FOXP3	3.14133	0.0968336	0.00305259	0.0413292
5096_at	PCCB	-3.00488	-0.0729162	0.00423184	0.0428375
5100_at	PCDH8	2.86257	0.0548592	0.0055622	0.0447438
51006_at	SLC35C2	-3.54166	-0.087507	0.000685648	0.0391545
51008_at	ASCC1	-2.77226	-0.0975726	0.00764178	0.0482797
51011_at	FAHD2A	-2.89316	-0.100696	0.00437581	0.0429892
51028_at	VPS36	-2.74016	-0.119889	0.0077016	0.0483085
51032_at	CELA2B	2.8112	0.0791033	0.0065735	0.0465052
51043_at	ZBTB7B	3.12744	0.0511231	0.00283777	0.04105
51050_at	PI15	2.79265	0.0908338	0.00650115	0.0464566
51052_at	PRLH	2.9469	0.0937481	0.00460929	0.0434242
51056_at	LAP3	-3.0547	-0.0802296	0.00363687	0.0420346
51061_at	TXNDC11	-2.79081	-0.094557	0.0067953	0.0467885
51063_at	CALHM2	2.88555	0.0558403	0.00538752	0.0446265
51065_at	RPS27L	-3.24696	-0.138609	0.00186921	0.0393556
51066_at	C3orf32	2.9506	0.0904419	0.00447713	0.0432655
51068_at	NMD3	-2.77169	-0.0904951	0.00735284	0.047679
51069_at	MRPL2	-4.38345	-0.063409	9.39288e-05	0.0373221
5108_at	PCM1	-3.31528	-0.146427	0.00171455	0.0393556
51088_at	KLHL5	-3.63356	-0.11297	0.000774678	0.0391545
51092_at	SIDT2	-4.11963	-0.126529	0.00022587	0.0373221
51098_at	IFT52	-3.74931	-0.0987565	0.000558099	0.0391545
51111_at	SUV420H1	-2.97465	-0.0661113	0.00446826	0.0432092
51112_at	TTC15	-3.85743	-0.106567	0.00046811	0.0391545
51114_at	ZDHHC9	-3.22803	-0.0781016	0.00230626	0.0409044
51115_at	FAM82B	-2.82535	-0.0738739	0.00635803	0.0462897
51126_at	NAA20	-3.39019	-0.0908436	0.0013397	0.0393556
51146_at	A4GNT	2.8923	0.0963604	0.00521208	0.0444751
51160_at	VPS28	-2.81559	-0.0729377	0.00694038	0.0469555
51161_at	C3orf18	2.87217	0.0502899	0.00550301	0.0446662
51177_at	PLEKHO1	3.4208	0.0829771	0.00149843	0.0393556
51179_at	HAO2	3.37956	0.0941738	0.00143562	0.0393556
51185_at	CRBN	-3.48191	-0.084896	0.00120927	0.0392275
[truncated: 1,453 more rows]

## Sheet: LinearRegressionFDR05FC1.7
EntrezID	GeneSymbol	T-statistic	Slope	P-value	FDR
1545_at	CYP1B1	-5.1969	-0.682536	4.16868e-06	0.0357612
1543_at	CYP1A1	-3.62764	-0.522574	0.000531297	0.0391545
677822_at	SNORA40	-3.20848	-0.366347	0.00180746	0.0393556
56664_at	VTRNA1-1	-3.89168	-0.331075	0.000240268	0.0373221
4583_at	MUC2	-3.44024	-0.326667	0.00127167	0.0393556
132203_at	SNTN	-2.94848	-0.307724	0.00436205	0.0429181
7103_at	TSPAN8	-3.33762	-0.30191	0.00162804	0.0393556
100033413_at	SNORD116-1	-3.11793	-0.292775	0.00268228	0.0409437
100033420_at	SNORD116-8	-2.74724	-0.288997	0.00703354	0.0471378
100033435_at	SNORD116-24	-2.6879	-0.284582	0.00795777	0.0488788
339512_at	C1orf110	-4.19387	-0.278228	0.000151277	0.0373221
100033431_at	SNORD116-20	-2.65501	-0.270168	0.0085784	0.0498016
100033418_at	SNORD116-6	-2.70623	-0.269213	0.00777719	0.0484834
1548_at	CYP2A6	-3.50349	-0.266237	0.000989589	0.0392275
1066_at	CES1	-3.12812	-0.261489	0.00297543	0.0411845
8622_at	PDE8B	-3.25917	-0.257878	0.00203072	0.0402167
253012_at	HEPACAM2	-4.16721	-0.255235	0.000184276	0.0373221
56667_at	MUC13	-3.35805	-0.253451	0.00165687	0.0393556
85391_at	SNORD14E	-2.8998	-0.247194	0.00505045	0.0442392
10753_at	CAPN9	-4.40993	-0.244208	8.08271e-05	0.0373221
100033416_at	SNORD116-4	-2.77528	-0.230869	0.00660426	0.0465696
542767_at	PCOTH	-4.14114	-0.226803	0.000213355	0.0373221
53842_at	CLDN22	-3.29691	-0.219167	0.00160037	0.0393556
664_at	BNIP3	-2.92383	-0.219106	0.0046499	0.043501
25826_at	SNORD82	-3.34705	-0.218792	0.00146225	0.0393556
53340_at	SPA17	-2.80875	-0.216562	0.0062385	0.0460124
677771_at	SCARNA4	-3.13381	-0.21549	0.00251404	0.0409437
138162_at	C9orf116	-2.78726	-0.212901	0.0066461	0.0466182
133923_at	ZNF474	-2.71355	-0.212882	0.00811377	0.0491081
407019_at	MIR27B	-3.14443	-0.210956	0.00279237	0.04105
22924_at	MAPRE3	-2.93304	-0.209255	0.00461869	0.0434723
7754_at	ZNF204P	-3.73419	-0.207477	0.000577273	0.0391545
255394_at	TCP11L2	-3.93027	-0.207417	0.000347266	0.0391545
83539_at	CHST9	-2.73258	-0.206276	0.00758491	0.0481339
79789_at	CLMN	-3.35397	-0.206112	0.0015524	0.0393556
54578_at	UGT1A6	-4.52995	-0.206059	6.32292e-05	0.0373221
7031_at	TFF1	-3.22679	-0.205441	0.00252825	0.0409437
342035_at	GLDN	-4.47892	-0.205362	8.56367e-05	0.0373221
388633_at	LDLRAD1	-2.93143	-0.205138	0.0046367	0.0434955
6038_at	RNASE4	-3.23551	-0.20353	0.0021791	0.0405321
84223_at	IQCG	-2.87017	-0.202363	0.0054571	0.0446525
51297_at	PLUNC	-3.2182	-0.201705	0.00210975	0.0403626
1490_at	CTGF	-3.77418	-0.2016	0.000505404	0.0391545
677806_at	SNORA20	-2.84534	-0.200829	0.0049872	0.0441037
4925_at	NUCB2	-3.25387	-0.200298	0.00206085	0.0402392
1728_at	NQO1	-3.48379	-0.198574	0.00113054	0.0392275
283_at	ANG	-3.71885	-0.19826	0.000859814	0.0391545
9630_at	GNA14	-2.70233	-0.196067	0.00838488	0.0494023
11138_at	TBC1D8	-3.65503	-0.19579	0.000742381	0.0391545
400823_at	FAM177B	-3.10436	-0.194613	0.00352939	0.0419366
8382_at	NME5	-2.8726	-0.19427	0.00533279	0.044558
677793_at	SNORA2A	-4.02975	-0.193065	0.000157817	0.0373221
218_at	ALDH3A1	-3.63602	-0.192822	0.000878709	0.0391545
90288_at	C3orf25	-2.72477	-0.192602	0.00785736	0.0486639
6542_at	SLC7A2	-2.71714	-0.191713	0.00820323	0.0491898
57639_at	CCDC146	-3.29202	-0.189517	0.00180212	0.0393556
677792_at	SNORA1	-3.57266	-0.189495	0.000693116	0.0391545
80341_at	BPIL1	-3.84864	-0.189428	0.00038602	0.0391545
54431_at	DNAJC10	-3.1428	-0.189004	0.00274094	0.041005
5909_at	RAP1GAP	-3.71528	-0.187175	0.000933791	0.0392093
245973_at	ATP6V1C2	-5.17779	-0.186866	1.25076e-05	0.0357612
6101_at	RP1	-2.79471	-0.184222	0.00662305	0.0466182
6044_at	SNORA62	-3.23742	-0.183169	0.00242081	0.0409044
100287841_at	LOC100287841	-3.91361	-0.182415	0.0003808	0.0391545
57189_at	KIAA1147	-3.62308	-0.182325	0.00094363	0.0392093
79867_at	TCTN2	-3.00237	-0.182317	0.00389439	0.0426903
219736_at	STOX1	-2.75478	-0.182162	0.0073607	0.047679
440270_at	GOLGA8B	-3.44446	-0.180293	0.00119906	0.0392275
677819_at	SNORA37	-2.85611	-0.180062	0.00555373	0.0447438
100033434_at	SNORD116-23	-2.68663	-0.179884	0.00793951	0.0488473
79848_at	CSPP1	-3.10423	-0.178701	0.00297403	0.0411845
155465_at	AGR3	-3.2736	-0.178238	0.00189036	0.0393556
540_at	ATP7B	-3.5678	-0.178238	0.000966304	0.0392275
55081_at	IFT57	-2.98347	-0.177805	0.00409537	0.0428127
4246_at	SCGB2A1	-2.93901	-0.177666	0.00496449	0.0441037
27324_at	TOX3	-3.8257	-0.177625	0.000501008	0.0391545
9914_at	ATP2C2	-3.26917	-0.176513	0.00205459	0.0402392
563_at	AZGP1	-2.83319	-0.175542	0.00536834	0.0446265
3998_at	LMAN1	-3.08241	-0.173669	0.00311451	0.0413384
25976_at	TIPARP	-4.17219	-0.172837	0.000132843	0.0373221
2729_at	GCLC	-3.12288	-0.17038	0.00290317	0.0411845
677837_at	SNORA60	-3.01326	-0.170358	0.00408792	0.042801
55742_at	PARVA	-3.03546	-0.170356	0.00360971	0.0419581
7586_at	ZKSCAN1	-4.2034	-0.170199	0.000171437	0.0373221
11046_at	SLC35D2	-3.01939	-0.169888	0.00357419	0.0419503
619383_at	SCARNA9	-2.93848	-0.169188	0.0044105	0.0430728
10916_at	MAGED2	-3.38464	-0.168669	0.00155457	0.0393556
55234_at	SMU1	-3.14865	-0.167349	0.00273757	0.041005
5332_at	PLCB4	-2.78685	-0.167254	0.00682422	0.0467885
100033821_at	SNORD116-29	-3.31815	-0.167023	0.00131844	0.0393556
7644_at	ZNF91	-3.10856	-0.166963	0.00304442	0.0413292
94163_at	SNORD38B	-3.34832	-0.166931	0.00179848	0.0393556
5602_at	MAPK10	-3.28089	-0.166753	0.001825	0.0393556
771_at	CA12	-2.89837	-0.165558	0.00532361	0.044558
80127_at	C14orf45	-2.6891	-0.16523	0.00863147	0.0498406
84154_at	RPF2	-3.06159	-0.165076	0.00329403	0.0413384
221393_at	GPR115	2.97776	0.165063	0.00446676	0.0432092
57105_at	CYSLTR2	3.81971	0.165081	0.000496647	0.0391545
219464_at	OR5T2	2.98832	0.165168	0.00408275	0.042801
84668_at	FAM126A	2.72178	0.166835	0.00838749	0.0494023
5669_at	PSG1	3.23822	0.166888	0.00210982	0.0403626
6978_at	TRGV5	3.07805	0.167141	0.00305797	0.0413292
4671_at	NAIP	2.98727	0.167171	0.00476667	0.0436462
1839_at	HBEGF	2.95487	0.167919	0.00529511	0.044558
5142_at	PDE4B	3.00564	0.168339	0.00449859	0.0432659
5272_at	SERPINB9	2.91892	0.168451	0.00720101	0.0474719
442191_at	OR14J1	2.71921	0.170888	0.00813724	0.0491081
119679_at	OR52J3	3.19426	0.171417	0.00236034	0.0409044
4973_at	OLR1	3.41703	0.173514	0.0015346	0.0393556
9173_at	IL1RL1	2.96482	0.175004	0.00489383	0.0440004
5055_at	SERPINB2	2.8628	0.177202	0.00573529	0.0450053
3118_at	HLA-DQA2	3.69676	0.177477	0.00062889	0.0391545
909_at	CD1A	3.37641	0.179948	0.00150767	0.0393556
28468_at	IGHV1-18	3.16384	0.186937	0.00255753	0.0409437
6288_at	SAA1	3.01721	0.18734	0.0031036	0.0413384
28451_at	IGHV3-9	3.22855	0.189415	0.00220885	0.0405668
1830_at	DSG3	2.79259	0.200956	0.00738992	0.047679
28670_at	TRAV13-2	2.78227	0.209591	0.00633204	0.0462897
390538_at	OR4M2	3.07805	0.214695	0.00317927	0.0413384
